# Supplementary material for: The environmental genomics of metazoan thermal adaptation
Source: Heredity (Edinb). 2015 Mar 4;114(5):502–14. doi: 10.1038/hdy.2014.119 (PMC4815515; doi:10.1038/hdy.2014.119)
Supplement: Supplementary Table S1 [file hdy2014119x4.xlsx]

## Sheet: Sheet1
Table S1. GO terms associated with full CESAR dataset. The analysis has been produced by using DAVID (Huang et al., 2009)
Biological Process
Category	Term	Count	%	PValue	Genes	Fold Enrichment	Bonferroni	Benjamini	FDR
GOTERM_BP_FAT	GO:0009266~response to temperature stimulus	26	2.20713	6.4309e-10	FBGN0037151, FBGN0001230, FBGN0044810, FBGN0001233, FBGN0044811, FBGN0044812, FBGN0038838, FBGN0034707, FBGN0001218, FBGN0051354, FBGN0031701, FBGN0023000, FBGN0037724, FBGN0003301, FBGN0028396, FBGN0001223, FBGN0001222, FBGN0001224, FBGN0025455, FBGN0001225, FBGN0001226, FBGN0001227, FBGN0003068, FBGN0053117, FBGN0013275, FBGN0013276, FBGN0013279, FBGN0013278	4.13891	1.28232e-06	1.28232e-06	1.10529e-06
GOTERM_BP_FAT	GO:0009408~response to heat	24	2.03735	4.13488e-09	FBGN0037151, FBGN0001230, FBGN0044810, FBGN0044811, FBGN0001233, FBGN0044812, FBGN0038838, FBGN0034707, FBGN0001218, FBGN0051354, FBGN0031701, FBGN0023000, FBGN0003301, FBGN0028396, FBGN0001223, FBGN0001222, FBGN0001224, FBGN0001225, FBGN0025455, FBGN0001226, FBGN0001227, FBGN0053117, FBGN0013275, FBGN0013276, FBGN0013279, FBGN0013278	4.10146	8.24492e-06	4.12247e-06	7.10669e-06
GOTERM_BP_FAT	GO:0009112~nucleobase metabolic process	9	0.764007	1.9688e-05	FBGN0003308, FBGN0086450, FBGN0000053, FBGN0041194, FBGN0052626, FBGN0020513, FBGN0000153, FBGN0003189, FBGN0037513	6.53669	0.0384977	0.0130009	0.0338328
GOTERM_BP_FAT	GO:0055114~oxidation reduction	82	6.96095	6.0933e-05	FBGN0020653, FBGN0031694, FBGN0038681, FBGN0038680, FBGN0031695, FBGN0031925, FBGN0029994, FBGN0034364, FBGN0039112, FBGN0000409, FBGN0032615, FBGN0040773, FBGN0037354, FBGN0038347, FBGN0031824, FBGN0029603, FBGN0038878, FBGN0011361, FBGN0034067, FBGN0039519, FBGN0001128, FBGN0036321, FBGN0038742, FBGN0011768, FBGN0011769, FBGN0017566, FBGN0011828, FBGN0037974, FBGN0037973, FBGN0034662, FBGN00117…	1.53694	0.114413	0.0299193	0.104675
GOTERM_BP_FAT	GO:0009628~response to abiotic stimulus	36	3.05603	0.000140542	FBGN0037151, FBGN0001230, FBGN0086704, FBGN0044810, FBGN0001233, FBGN0044811, FBGN0044812, FBGN0038838, FBGN0086355, FBGN0034707, FBGN0001218, FBGN0086784, FBGN0003250, FBGN0014396, FBGN0000153, FBGN0051354, FBGN0031701, FBGN0023000, FBGN0052423, FBGN0037163, FBGN0037724, FBGN0011823, FBGN0004618, FBGN0003301, FBGN0028396, FBGN0001223, FBGN0001222, FBGN0001224, FBGN0001225, FBGN0025455, FBGN00012…	1.9549	0.244412	0.0545099	0.241277
GOTERM_BP_FAT	GO:0006006~glucose metabolic process	16	1.35823	0.000146754	FBGN0038258, FBGN0001187, FBGN0014869, FBGN0038957, FBGN0017558, FBGN0086355, FBGN0038952, FBGN0003067, FBGN0003076, FBGN0004057, FBGN0250906, FBGN0004654, FBGN0003074, FBGN0002571, FBGN0002570, FBGN0001258	3.04808	0.253715	0.0476043	0.251929
GOTERM_BP_FAT	GO:0009161~ribonucleoside monophosphate metabolic process	9	0.764007	0.000211005	FBGN0038172, FBGN0000052, FBGN0086450, FBGN0000053, FBGN0041194, FBGN0036030, FBGN0052626, FBGN0020513, FBGN0039241	4.98034	0.34347	0.0583414	0.362039
GOTERM_BP_FAT	GO:0009156~ribonucleoside monophosphate biosynthetic process	9	0.764007	0.000211005	FBGN0038172, FBGN0000052, FBGN0086450, FBGN0000053, FBGN0041194, FBGN0036030, FBGN0052626, FBGN0020513, FBGN0039241	4.98034	0.34347	0.0583414	0.362039
GOTERM_BP_FAT	GO:0045087~innate immune response	20	1.69779	0.000247668	FBGN0010388, FBGN0014018, FBGN0014865, FBGN0043578, FBGN0039102, FBGN0011274, FBGN0028396, FBGN0004240, FBGN0044810, FBGN0043575, FBGN0044811, FBGN0028990, FBGN0044812, FBGN0043576, FBGN0033327, FBGN0029167, FBGN0038838, FBGN0053117, FBGN0030774, FBGN0041579, FBGN0031701	2.52626	0.389765	0.0598717	0.424819
GOTERM_BP_FAT	GO:0019318~hexose metabolic process	19	1.6129	0.000258119	FBGN0038258, FBGN0043783, FBGN0001187, FBGN0014869, FBGN0038957, FBGN0017558, FBGN0038952, FBGN0032068, FBGN0086355, FBGN0003067, FBGN0003076, FBGN0032069, FBGN0004057, FBGN0250906, FBGN0004654, FBGN0003074, FBGN0002571, FBGN0002570, FBGN0001258	2.59759	0.402353	0.0555901	0.442707
GOTERM_BP_FAT	GO:0016053~organic acid biosynthetic process	16	1.35823	0.000260282	FBGN0051522, FBGN0011361, FBGN0043043, FBGN0023129, FBGN0039755, FBGN0039754, FBGN0086355, FBGN0029823, FBGN0031148, FBGN0034143, FBGN0020385, FBGN0032350, FBGN0029172, FBGN0000153, FBGN0050502, FBGN0036663	2.9052	0.404927	0.0505829	0.446411
GOTERM_BP_FAT	GO:0046394~carboxylic acid biosynthetic process	16	1.35823	0.000260282	FBGN0051522, FBGN0011361, FBGN0043043, FBGN0023129, FBGN0039755, FBGN0039754, FBGN0086355, FBGN0029823, FBGN0031148, FBGN0034143, FBGN0020385, FBGN0032350, FBGN0029172, FBGN0000153, FBGN0050502, FBGN0036663	2.9052	0.404927	0.0505829	0.446411
GOTERM_BP_FAT	GO:0006952~defense response	30	2.54669	0.00033712	FBGN0010388, FBGN0043578, FBGN0011274, FBGN0044810, FBGN0043575, FBGN0004864, FBGN0035090, FBGN0044811, FBGN0044812, FBGN0028990, FBGN0043576, FBGN0033327, FBGN0029167, FBGN0038838, FBGN0041182, FBGN0041579, FBGN0004414, FBGN0004431, FBGN0031701, FBGN0034538, FBGN0004430, FBGN0034407, FBGN0014018, FBGN0014865, FBGN0003507, FBGN0039102, FBGN0028396, FBGN0004240, FBGN0031114, FBGN0053117, FBGN00307…	2.01517	0.489482	0.0592905	0.577835
GOTERM_BP_FAT	GO:0009617~response to bacterium	18	1.52801	0.000363972	FBGN0010388, FBGN0035089, FBGN0034407, FBGN0014018, FBGN0014865, FBGN0039102, FBGN0011274, FBGN0028396, FBGN0004240, FBGN0044810, FBGN0044811, FBGN0043576, FBGN0033327, FBGN0041182, FBGN0034707, FBGN0030774, FBGN0041579, FBGN0004431, FBGN0004430	2.61468	0.516107	0.0586978	0.623726
GOTERM_BP_FAT	GO:0006955~immune response	29	2.4618	0.000515764	FBGN0010388, FBGN0010602, FBGN0043578, FBGN0011274, FBGN0044810, FBGN0043575, FBGN0004864, FBGN0044811, FBGN0044812, FBGN0028990, FBGN0043576, FBGN0033327, FBGN0029167, FBGN0038838, FBGN0041182, FBGN0043884, FBGN0041579, FBGN0001297, FBGN0004431, FBGN0031701, FBGN0034538, FBGN0004430, FBGN0034407, FBGN0014018, FBGN0014865, FBGN0039102, FBGN0028396, FBGN0004240, FBGN0053117, FBGN0030774	1.9941	0.642528	0.0760808	0.882762
GOTERM_BP_FAT	GO:0019748~secondary metabolic process	16	1.35823	0.00098788	FBGN0038236, FBGN0031694, FBGN0034406, FBGN0000247, FBGN0028990, FBGN0029167, FBGN0000592, FBGN0086355, FBGN0004057, FBGN0003965, FBGN0004654, FBGN0029172, FBGN0086679, FBGN0013772, FBGN0013771, FBGN0003028	2.5824	0.860655	0.131313	1.68438
GOTERM_BP_FAT	GO:0030198~extracellular matrix organization	7	0.594228	0.00100195	FBGN0003983, FBGN0003979, FBGN0003980, FBGN0014076, FBGN0003137, FBGN0000359, FBGN0011828	5.42304	0.864514	0.124762	1.70817
GOTERM_BP_FAT	GO:0046164~alcohol catabolic process	13	1.10357	0.00101865	FBGN0038258, FBGN0000055, FBGN0001128, FBGN0001187, FBGN0014869, FBGN0038957, FBGN0086355, FBGN0038952, FBGN0004057, FBGN0250906, FBGN0004654, FBGN0003074, FBGN0001258	2.96216	0.868955	0.119278	1.73641
GOTERM_BP_FAT	GO:0008356~asymmetric cell division	14	1.18846	0.00103733	FBGN0000158, FBGN0000490, FBGN0015772, FBGN0010316, FBGN0004864, FBGN0003169, FBGN0024248, FBGN0004581, FBGN0000140, FBGN0002973, FBGN0013984, FBGN0003317, FBGN0039016, FBGN0002932	2.80502	0.873753	0.114618	1.76799
GOTERM_BP_FAT	GO:0005996~monosaccharide metabolic process	19	1.6129	0.00135244	FBGN0038258, FBGN0043783, FBGN0001187, FBGN0014869, FBGN0038957, FBGN0017558, FBGN0038952, FBGN0032068, FBGN0086355, FBGN0003067, FBGN0003076, FBGN0032069, FBGN0004057, FBGN0250906, FBGN0004654, FBGN0003074, FBGN0002571, FBGN0002570, FBGN0001258	2.27624	0.9327	0.139225	2.29919
GOTERM_BP_FAT	GO:0006188~IMP biosynthetic process	5	0.424448	0.00153141	FBGN0000052, FBGN0000053, FBGN0041194, FBGN0020513, FBGN0039241	8.30056	0.952923	0.148572	2.59969
GOTERM_BP_FAT	GO:0046040~IMP metabolic process	5	0.424448	0.00153141	FBGN0000052, FBGN0000053, FBGN0041194, FBGN0020513, FBGN0039241	8.30056	0.952923	0.148572	2.59969
GOTERM_BP_FAT	GO:0016052~carbohydrate catabolic process	17	1.44312	0.0016256	FBGN0038258, FBGN0001128, FBGN0001187, FBGN0043578, FBGN0014869, FBGN0043575, FBGN0038957, FBGN0043576, FBGN0033327, FBGN0250907, FBGN0038952, FBGN0086355, FBGN0004057, FBGN0250906, FBGN0004654, FBGN0020416, FBGN0003074, FBGN0001258	2.38016	0.960996	0.149732	2.75749
GOTERM_BP_FAT	GO:0006357~regulation of transcription from RNA polymerase II promoter	30	2.54669	0.00186698	FBGN0017430, FBGN0001138, FBGN0011274, FBGN0003002, FBGN0040020, FBGN0040273, FBGN0000575, FBGN0034707, FBGN0015919, FBGN0020309, FBGN0023509, FBGN0013263, FBGN0014396, FBGN0000251, FBGN0003028, FBGN0259211, FBGN0014018, FBGN0004396, FBGN0004656, FBGN0004597, FBGN0000459, FBGN0039923, FBGN0001222, FBGN0000591, FBGN0011725, FBGN0034667, FBGN0004795, FBGN0003068, FBGN0005694, FBGN0003870	1.81575	0.975917	0.162589	3.16078
GOTERM_BP_FAT	GO:0042078~germ-line stem cell division	9	0.764007	0.00187697	FBGN0000140, FBGN0013984, FBGN0003317, FBGN0039016, FBGN0000158, FBGN0000490, FBGN0004864, FBGN0003169, FBGN0024248	3.73525	0.976393	0.156573	3.17744
GOTERM_BP_FAT	GO:0009168~purine ribonucleoside monophosphate biosynthetic process	7	0.594228	0.002134	FBGN0038172, FBGN0000052, FBGN0000053, FBGN0041194, FBGN0052626, FBGN0020513, FBGN0039241	4.78503	0.985874	0.169067	3.60507
GOTERM_BP_FAT	GO:0009126~purine nucleoside monophosphate metabolic process	7	0.594228	0.002134	FBGN0038172, FBGN0000052, FBGN0000053, FBGN0041194, FBGN0052626, FBGN0020513, FBGN0039241	4.78503	0.985874	0.169067	3.60507
GOTERM_BP_FAT	GO:0009167~purine ribonucleoside monophosphate metabolic process	7	0.594228	0.002134	FBGN0038172, FBGN0000052, FBGN0000053, FBGN0041194, FBGN0052626, FBGN0020513, FBGN0039241	4.78503	0.985874	0.169067	3.60507
GOTERM_BP_FAT	GO:0009127~purine nucleoside monophosphate biosynthetic process	7	0.594228	0.002134	FBGN0038172, FBGN0000052, FBGN0000053, FBGN0041194, FBGN0052626, FBGN0020513, FBGN0039241	4.78503	0.985874	0.169067	3.60507
GOTERM_BP_FAT	GO:0008340~determination of adult life span	18	1.52801	0.00215457	FBGN0020653, FBGN0041342, FBGN0001230, FBGN0003301, FBGN0033799, FBGN0001223, FBGN0024248, FBGN0003308, FBGN0036449, FBGN0013984, FBGN0001225, FBGN0052672, FBGN0086355, FBGN0001226, FBGN0027779, FBGN0026439, FBGN0034521, FBGN0023000	2.24919	0.986443	0.164063	3.63923
GOTERM_BP_FAT	GO:0010259~multicellular organismal aging	18	1.52801	0.00215457	FBGN0020653, FBGN0041342, FBGN0001230, FBGN0003301, FBGN0033799, FBGN0001223, FBGN0024248, FBGN0003308, FBGN0036449, FBGN0013984, FBGN0001225, FBGN0052672, FBGN0086355, FBGN0001226, FBGN0027779, FBGN0026439, FBGN0034521, FBGN0023000	2.24919	0.986443	0.164063	3.63923
GOTERM_BP_FAT	GO:0007568~aging	18	1.52801	0.00215457	FBGN0020653, FBGN0041342, FBGN0001230, FBGN0003301, FBGN0033799, FBGN0001223, FBGN0024248, FBGN0003308, FBGN0036449, FBGN0013984, FBGN0001225, FBGN0052672, FBGN0086355, FBGN0001226, FBGN0027779, FBGN0026439, FBGN0034521, FBGN0023000	2.24919	0.986443	0.164063	3.63923
GOTERM_BP_FAT	GO:0006206~pyrimidine base metabolic process	5	0.424448	0.0028553	FBGN0003308, FBGN0086450, FBGN0000153, FBGN0003189, FBGN0037513	7.26299	0.996659	0.203927	4.79566
GOTERM_BP_FAT	GO:0019320~hexose catabolic process	11	0.933786	0.00289228	FBGN0086355, FBGN0038952, FBGN0038258, FBGN0004057, FBGN0004654, FBGN0001187, FBGN0250906, FBGN0014869, FBGN0003074, FBGN0001258, FBGN0038957	2.97276	0.996898	0.199195	4.85634
GOTERM_BP_FAT	GO:0006007~glucose catabolic process	11	0.933786	0.00289228	FBGN0086355, FBGN0038952, FBGN0038258, FBGN0004057, FBGN0004654, FBGN0001187, FBGN0250906, FBGN0014869, FBGN0003074, FBGN0001258, FBGN0038957	2.97276	0.996898	0.199195	4.85634
GOTERM_BP_FAT	GO:0044275~cellular carbohydrate catabolic process	12	1.01868	0.00341983	FBGN0086355, FBGN0038952, FBGN0038258, FBGN0001128, FBGN0004057, FBGN0004654, FBGN0001187, FBGN0250906, FBGN0014869, FBGN0003074, FBGN0001258, FBGN0038957	2.7343	0.99892	0.223527	5.71782
GOTERM_BP_FAT	GO:0046365~monosaccharide catabolic process	11	0.933786	0.00346151	FBGN0086355, FBGN0038952, FBGN0038258, FBGN0004057, FBGN0004654, FBGN0001187, FBGN0250906, FBGN0014869, FBGN0003074, FBGN0001258, FBGN0038957	2.9052	0.999006	0.21881	5.78557
GOTERM_BP_FAT	GO:0006633~fatty acid biosynthetic process	9	0.764007	0.0037842	FBGN0051522, FBGN0086355, FBGN0011361, FBGN0034143, FBGN0029172, FBGN0043043, FBGN0039755, FBGN0050502, FBGN0039754	3.37378	0.999479	0.22948	6.30854
GOTERM_BP_FAT	GO:0070482~response to oxygen levels	7	0.594228	0.00403192	FBGN0001224, FBGN0020653, FBGN0013275, FBGN0051354, FBGN0033799, FBGN0013276, FBGN0033188, FBGN0013279, FBGN0013278	4.28134	0.999683	0.235497	6.70814
GOTERM_BP_FAT	GO:0001666~response to hypoxia	7	0.594228	0.00403192	FBGN0001224, FBGN0020653, FBGN0013275, FBGN0051354, FBGN0033799, FBGN0013276, FBGN0033188, FBGN0013279, FBGN0013278	4.28134	0.999683	0.235497	6.70814
GOTERM_BP_FAT	GO:0006959~humoral immune response	16	1.35823	0.00429552	FBGN0010388, FBGN0010602, FBGN0034407, FBGN0014018, FBGN0014865, FBGN0011274, FBGN0004240, FBGN0004864, FBGN0029167, FBGN0041182, FBGN0043884, FBGN0041579, FBGN0001297, FBGN0004431, FBGN0034538, FBGN0004430	2.24015	0.999813	0.241865	7.13162
GOTERM_BP_FAT	GO:0006631~fatty acid metabolic process	12	1.01868	0.00467688	FBGN0051522, FBGN0086355, FBGN0011361, FBGN0021765, FBGN0034143, FBGN0029172, FBGN0043043, FBGN0033879, FBGN0013772, FBGN0039755, FBGN0050502, FBGN0039754	2.63112	0.999913	0.253315	7.74105
GOTERM_BP_FAT	GO:0046112~nucleobase biosynthetic process	5	0.424448	0.00479239	FBGN0086450, FBGN0000053, FBGN0041194, FBGN0020513, FBGN0003189	6.45599	0.999931	0.25194	7.92489
GOTERM_BP_FAT	GO:0006144~purine base metabolic process	5	0.424448	0.00479239	FBGN0003308, FBGN0000053, FBGN0041194, FBGN0052626, FBGN0020513	6.45599	0.999931	0.25194	7.92489
GOTERM_BP_FAT	GO:0007305~vitelline membrane formation in chorion-containing eggshell	5	0.424448	0.00479239	FBGN0003983, FBGN0003979, FBGN0003980, FBGN0014076, FBGN0000359	6.45599	0.999931	0.25194	7.92489
GOTERM_BP_FAT	GO:0030704~vitelline membrane formation	5	0.424448	0.00479239	FBGN0003983, FBGN0003979, FBGN0003980, FBGN0014076, FBGN0000359	6.45599	0.999931	0.25194	7.92489
GOTERM_BP_FAT	GO:0009123~nucleoside monophosphate metabolic process	12	1.01868	0.00542974	FBGN0085386, FBGN0038172, FBGN0000052, FBGN0086450, FBGN0000053, FBGN0041194, FBGN0036030, FBGN0052626, FBGN0000479, FBGN0020513, FBGN0003301, FBGN0039241	2.5824	0.999981	0.273347	8.93314
GOTERM_BP_FAT	GO:0006563~L-serine metabolic process	4	0.339559	0.00553539	FBGN0029823, FBGN0031148, FBGN0032350, FBGN0023129	9.29663	0.999984	0.271112	9.09925
GOTERM_BP_FAT	GO:0007304~chorion-containing eggshell formation	17	1.44312	0.00594977	FBGN0000360, FBGN0000490, FBGN0015295, FBGN0003983, FBGN0041252, FBGN0003979, FBGN0003317, FBGN0003980, FBGN0014076, FBGN0023509, FBGN0259176, FBGN0000359, FBGN0000356, FBGN0000355, FBGN0000358, FBGN0003870, FBGN0000357	2.10163	0.999993	0.281461	9.74806
GOTERM_BP_FAT	GO:0030703~eggshell formation	17	1.44312	0.00660286	FBGN0000360, FBGN0000490, FBGN0015295, FBGN0003983, FBGN0041252, FBGN0003979, FBGN0003317, FBGN0003980, FBGN0014076, FBGN0023509, FBGN0259176, FBGN0000359, FBGN0000356, FBGN0000355, FBGN0000358, FBGN0003870, FBGN0000357	2.07951	0.999998	0.300242	10.7618
GOTERM_BP_FAT	GO:0006096~glycolysis	9	0.764007	0.00831765	FBGN0086355, FBGN0038952, FBGN0038258, FBGN0001187, FBGN0250906, FBGN0014869, FBGN0003074, FBGN0001258, FBGN0038957	2.9882	1	0.354857	13.3727
GOTERM_BP_FAT	GO:0009124~nucleoside monophosphate biosynthetic process	11	0.933786	0.00898035	FBGN0085386, FBGN0038172, FBGN0000052, FBGN0086450, FBGN0000053, FBGN0041194, FBGN0036030, FBGN0052626, FBGN0020513, FBGN0003301, FBGN0039241	2.55657	1	0.369488	14.3623
GOTERM_BP_FAT	GO:0009069~serine family amino acid metabolic process	6	0.509338	0.00904923	FBGN0029823, FBGN0031148, FBGN0032350, FBGN0034364, FBGN0027945, FBGN0023129	4.3578	1	0.364382	14.4645
GOTERM_BP_FAT	GO:0006350~transcription	55	4.66893	0.0100212	FBGN0017430, FBGN0000964, FBGN0002183, FBGN0001138, FBGN0039509, FBGN0011274, FBGN0004864, FBGN0040273, FBGN0260632, FBGN0003278, FBGN0034707, FBGN0087008, FBGN0003028, FBGN0014018, FBGN0004618, FBGN0038742, FBGN0011571, FBGN0004597, FBGN0002723, FBGN0039923, FBGN0001222, FBGN0000591, FBGN0025455, FBGN0004795, FBGN0033782, FBGN0086613, FBGN0000283, FBGN0005694, FBGN0040075, FBGN0013751, FBGN00013…	1.39247	1	0.38727	15.8951
GOTERM_BP_FAT	GO:0017145~stem cell division	11	0.933786	0.0103366	FBGN0000140, FBGN0002973, FBGN0013984, FBGN0004921, FBGN0003317, FBGN0039016, FBGN0000158, FBGN0000490, FBGN0004864, FBGN0003169, FBGN0024248	2.50645	1	0.389389	16.3544
GOTERM_BP_FAT	GO:0006189~'de novo' IMP biosynthetic process	4	0.339559	0.0103666	FBGN0000052, FBGN0000053, FBGN0041194, FBGN0020513	7.74719	1	0.383212	16.398
GOTERM_BP_FAT	GO:0042594~response to starvation	5	0.424448	0.0109208	FBGN0014018, FBGN0039298, FBGN0033799, FBGN0023000, FBGN0024248	5.28218	1	0.392032	17.199
GOTERM_BP_FAT	GO:0042742~defense response to bacterium	13	1.10357	0.0136316	FBGN0010388, FBGN0034407, FBGN0014018, FBGN0014865, FBGN0011274, FBGN0039102, FBGN0028396, FBGN0004240, FBGN0041182, FBGN0030774, FBGN0041579, FBGN0004431, FBGN0004430	2.18942	1	0.455662	21.014
GOTERM_BP_FAT	GO:0019730~antimicrobial humoral response	13	1.10357	0.0152109	FBGN0010388, FBGN0034407, FBGN0014018, FBGN0014865, FBGN0011274, FBGN0004240, FBGN0041182, FBGN0043884, FBGN0001297, FBGN0041579, FBGN0004431, FBGN0004430, FBGN0034538	2.15815	1	0.485431	23.1597
GOTERM_BP_FAT	GO:0010033~response to organic substance	19	1.6129	0.0159968	FBGN0021872, FBGN0000210, FBGN0250850, FBGN0000055, FBGN0010583, FBGN0003301, FBGN0034468, FBGN0004861, FBGN0024248, FBGN0013984, FBGN0034707, FBGN0003068, FBGN0039685, FBGN0039016, FBGN0000479, FBGN0005672, FBGN0013275, FBGN0013772, FBGN0013276, FBGN0013279, FBGN0013278	1.8098	1	0.495486	24.2069
GOTERM_BP_FAT	GO:0009991~response to extracellular stimulus	7	0.594228	0.0169062	FBGN0013984, FBGN0004921, FBGN0014018, FBGN0039298, FBGN0033799, FBGN0023000, FBGN0024248	3.25382	1	0.507528	25.4019
GOTERM_BP_FAT	GO:0031667~response to nutrient levels	7	0.594228	0.0169062	FBGN0013984, FBGN0004921, FBGN0014018, FBGN0039298, FBGN0033799, FBGN0023000, FBGN0024248	3.25382	1	0.507528	25.4019
GOTERM_BP_FAT	GO:0009070~serine family amino acid biosynthetic process	4	0.339559	0.016993	FBGN0029823, FBGN0031148, FBGN0032350, FBGN0023129	6.64045	1	0.502148	25.5149
GOTERM_BP_FAT	GO:0045893~positive regulation of transcription, DNA-dependent	15	1.27334	0.017245	FBGN0014018, FBGN0011274, FBGN0003507, FBGN0000459, FBGN0001222, FBGN0040273, FBGN0034667, FBGN0011715, FBGN0015919, FBGN0087008, FBGN0003862, FBGN0013263, FBGN0000251, FBGN0005386, FBGN0003028	1.98082	1	0.500291	25.8424
GOTERM_BP_FAT	GO:0009072~aromatic amino acid family metabolic process	6	0.509338	0.019428	FBGN0003308, FBGN0003965, FBGN0016013, FBGN0040211, FBGN0031824, FBGN0036992	3.66972	1	0.53563	28.6233
GOTERM_BP_FAT	GO:0045941~positive regulation of transcription	18	1.52801	0.0200712	FBGN0014018, FBGN0003507, FBGN0011274, FBGN0000459, FBGN0001222, FBGN0040273, FBGN0033782, FBGN0034667, FBGN0004795, FBGN0011715, FBGN0015919, FBGN0087008, FBGN0003862, FBGN0013263, FBGN0031759, FBGN0000251, FBGN0005386, FBGN0003028	1.80323	1	0.540438	29.4237
GOTERM_BP_FAT	GO:0009411~response to UV	5	0.424448	0.0206072	FBGN0038838, FBGN0003250, FBGN0028396, FBGN0044811, FBGN0044812	4.46953	1	0.543148	30.0843
GOTERM_BP_FAT	GO:0010927~cellular component assembly involved in morphogenesis	15	1.27334	0.0206892	FBGN0005633, FBGN0000360, FBGN0000490, FBGN0015295, FBGN0053208, FBGN0041252, FBGN0086906, FBGN0023509, FBGN0259176, FBGN0000359, FBGN0000356, FBGN0000355, FBGN0000358, FBGN0003870, FBGN0000357	1.9368	1	0.537904	30.1848
GOTERM_BP_FAT	GO:0051254~positive regulation of RNA metabolic process	15	1.27334	0.0206892	FBGN0014018, FBGN0011274, FBGN0003507, FBGN0000459, FBGN0001222, FBGN0040273, FBGN0034667, FBGN0011715, FBGN0015919, FBGN0087008, FBGN0003862, FBGN0013263, FBGN0000251, FBGN0005386, FBGN0003028	1.9368	1	0.537904	30.1848
GOTERM_BP_FAT	GO:0035206~regulation of hemocyte proliferation	3	0.254669	0.0208567	FBGN0020306, FBGN0010602, FBGN0011274	11.6208	1	0.534269	30.3898
GOTERM_BP_FAT	GO:0010628~positive regulation of gene expression	18	1.52801	0.0216796	FBGN0014018, FBGN0003507, FBGN0011274, FBGN0000459, FBGN0001222, FBGN0040273, FBGN0033782, FBGN0034667, FBGN0004795, FBGN0011715, FBGN0015919, FBGN0087008, FBGN0003862, FBGN0013263, FBGN0031759, FBGN0000251, FBGN0005386, FBGN0003028	1.78781	1	0.541796	31.3885
GOTERM_BP_FAT	GO:0042127~regulation of cell proliferation	11	0.933786	0.0219692	FBGN0020306, FBGN0010602, FBGN0259211, FBGN0004583, FBGN0013984, FBGN0261113, FBGN0001624, FBGN0259176, FBGN0000490, FBGN0040075, FBGN0011274	2.24261	1	0.540265	31.7367
GOTERM_BP_FAT	GO:0048511~rhythmic process	10	0.848896	0.0248742	FBGN0002973, FBGN0003068, FBGN0000479, FBGN0016076, FBGN0039298, FBGN0014396, FBGN0004511, FBGN0000459, FBGN0015801, FBGN0001233	2.32416	1	0.579357	35.139
GOTERM_BP_FAT	GO:0030707~ovarian follicle cell development	27	2.29202	0.0265313	FBGN0001301, FBGN0000490, FBGN0004864, FBGN0004861, FBGN0003983, FBGN0003979, FBGN0003317, FBGN0003980, FBGN0014076, FBGN0023509, FBGN0259176, FBGN0000359, FBGN0001297, FBGN0002932, FBGN0004374, FBGN0000356, FBGN0000355, FBGN0000358, FBGN0000357, FBGN0035089, FBGN0000360, FBGN0015295, FBGN0041252, FBGN0005672, FBGN0001404, FBGN0003118, FBGN0003870	1.53805	1	0.596984	37.0076
GOTERM_BP_FAT	GO:0034656~nucleobase, nucleoside and nucleotide catabolic process	5	0.424448	0.0269335	FBGN0050103, FBGN0259101, FBGN0000153, FBGN0031489, FBGN0037513	4.15028	1	0.596413	37.4534
GOTERM_BP_FAT	GO:0034655~nucleobase, nucleoside, nucleotide and nucleic acid catabolic process	5	0.424448	0.0269335	FBGN0050103, FBGN0259101, FBGN0000153, FBGN0031489, FBGN0037513	4.15028	1	0.596413	37.4534
GOTERM_BP_FAT	GO:0001751~compound eye photoreceptor cell differentiation	17	1.44312	0.0271898	FBGN0004583, FBGN0000210, FBGN0000414, FBGN0004618, FBGN0031414, FBGN0004864, FBGN0013726, FBGN0001233, FBGN0013725, FBGN0000575, FBGN0043884, FBGN0015778, FBGN0005672, FBGN0259176, FBGN0001297, FBGN0003118, FBGN0003870	1.77976	1	0.593878	37.736
GOTERM_BP_FAT	GO:0045935~positive regulation of nucleobase, nucleoside, nucleotide and nucleic acid metabolic process	18	1.52801	0.0291101	FBGN0014018, FBGN0003507, FBGN0011274, FBGN0000459, FBGN0001222, FBGN0040273, FBGN0033782, FBGN0034667, FBGN0004795, FBGN0011715, FBGN0015919, FBGN0087008, FBGN0003862, FBGN0013263, FBGN0031759, FBGN0000251, FBGN0005386, FBGN0003028	1.72871	1	0.613304	39.815
GOTERM_BP_FAT	GO:0051173~positive regulation of nitrogen compound metabolic process	18	1.52801	0.0291101	FBGN0014018, FBGN0003507, FBGN0011274, FBGN0000459, FBGN0001222, FBGN0040273, FBGN0033782, FBGN0034667, FBGN0004795, FBGN0011715, FBGN0015919, FBGN0087008, FBGN0003862, FBGN0013263, FBGN0031759, FBGN0000251, FBGN0005386, FBGN0003028	1.72871	1	0.613304	39.815
GOTERM_BP_FAT	GO:0007306~eggshell chorion assembly	12	1.01868	0.0321502	FBGN0041252, FBGN0000360, FBGN0023509, FBGN0259176, FBGN0000490, FBGN0000359, FBGN0015295, FBGN0000356, FBGN0000355, FBGN0000358, FBGN0003870, FBGN0000357	2.02101	1	0.644523	42.9732
GOTERM_BP_FAT	GO:0000122~negative regulation of transcription from RNA polymerase II promoter	11	0.933786	0.0337377	FBGN0017430, FBGN0040273, FBGN0000591, FBGN0000575, FBGN0004795, FBGN0003068, FBGN0005694, FBGN0023509, FBGN0014396, FBGN0003028, FBGN0003870	2.09555	1	0.656745	44.5597
GOTERM_BP_FAT	GO:0008652~cellular amino acid biosynthetic process	7	0.594228	0.033867	FBGN0029823, FBGN0031148, FBGN0032350, FBGN0020385, FBGN0000153, FBGN0023129, FBGN0036663	2.80502	1	0.652481	44.687
GOTERM_BP_FAT	GO:0007428~primary branching, open tracheal system	5	0.424448	0.0342961	FBGN0014135, FBGN0259211, FBGN0036844, FBGN0003169, FBGN0003118	3.8736	1	0.651579	45.1077
GOTERM_BP_FAT	GO:0009404~toxin metabolic process	4	0.339559	0.0358172	FBGN0038236, FBGN0031694, FBGN0013772, FBGN0013771	5.1648	1	0.662274	46.575
GOTERM_BP_FAT	GO:0006805~xenobiotic metabolic process	4	0.339559	0.0358172	FBGN0038236, FBGN0031694, FBGN0013772, FBGN0013771	5.1648	1	0.662274	46.575
GOTERM_BP_FAT	GO:0017143~insecticide metabolic process	4	0.339559	0.0358172	FBGN0038236, FBGN0031694, FBGN0013772, FBGN0013771	5.1648	1	0.662274	46.575
GOTERM_BP_FAT	GO:0009410~response to xenobiotic stimulus	4	0.339559	0.0358172	FBGN0038236, FBGN0031694, FBGN0013772, FBGN0013771	5.1648	1	0.662274	46.575
GOTERM_BP_FAT	GO:0001754~eye photoreceptor cell differentiation	17	1.44312	0.0389597	FBGN0004583, FBGN0000210, FBGN0000414, FBGN0004618, FBGN0031414, FBGN0004864, FBGN0013726, FBGN0001233, FBGN0013725, FBGN0000575, FBGN0043884, FBGN0015778, FBGN0005672, FBGN0259176, FBGN0001297, FBGN0003118, FBGN0003870	1.70305	1	0.688166	49.49
GOTERM_BP_FAT	GO:0002813~regulation of biosynthetic process of antibacterial peptides active against Gram-negative bacteria	3	0.254669	0.0393482	FBGN0010388, FBGN0014018, FBGN0039102	8.71559	1	0.686539	49.8398
GOTERM_BP_FAT	GO:0006564~L-serine biosynthetic process	3	0.254669	0.0393482	FBGN0029823, FBGN0032350, FBGN0023129	8.71559	1	0.686539	49.8398
GOTERM_BP_FAT	GO:0006964~positive regulation of biosynthetic process of antibacterial peptides active against Gram-negative bacteria	3	0.254669	0.0393482	FBGN0010388, FBGN0014018, FBGN0039102	8.71559	1	0.686539	49.8398
GOTERM_BP_FAT	GO:0035305~negative regulation of dephosphorylation	3	0.254669	0.0393482	FBGN0025821, FBGN0010316, FBGN0026402	8.71559	1	0.686539	49.8398
GOTERM_BP_FAT	GO:0035308~negative regulation of protein amino acid dephosphorylation	3	0.254669	0.0393482	FBGN0025821, FBGN0010316, FBGN0026402	8.71559	1	0.686539	49.8398
GOTERM_BP_FAT	GO:0044271~nitrogen compound biosynthetic process	29	2.4618	0.0427766	FBGN0085386, FBGN0086450, FBGN0003162, FBGN0020513, FBGN0023129, FBGN0003189, FBGN0031148, FBGN0020385, FBGN0052626, FBGN0000153, FBGN0038467, FBGN0013307, FBGN0030747, FBGN0036663, FBGN0038613, FBGN0000052, FBGN0000053, FBGN0003301, FBGN0039809, FBGN0039241, FBGN0086348, FBGN0038172, FBGN0011211, FBGN0029823, FBGN0010786, FBGN0032350, FBGN0041194, FBGN0036030, FBGN0027779	1.44636	1	0.712161	52.8293
GOTERM_BP_FAT	GO:0051301~cell division	26	2.20713	0.0461575	FBGN0000158, FBGN0000490, FBGN0004864, FBGN0013726, FBGN0013343, FBGN0003169, FBGN0004581, FBGN0002973, FBGN0004921, FBGN0086784, FBGN0003317, FBGN0259876, FBGN0086359, FBGN0013263, FBGN0026479, FBGN0002932, FBGN0002924, FBGN0015772, FBGN0010316, FBGN0011573, FBGN0024248, FBGN0000140, FBGN0013984, FBGN0086906, FBGN0039016, FBGN0029172	1.47386	1	0.734776	55.6124
GOTERM_BP_FAT	GO:0010557~positive regulation of macromolecule biosynthetic process	18	1.52801	0.0494106	FBGN0014018, FBGN0003507, FBGN0011274, FBGN0000459, FBGN0001222, FBGN0040273, FBGN0033782, FBGN0034667, FBGN0004795, FBGN0011715, FBGN0015919, FBGN0087008, FBGN0003862, FBGN0013263, FBGN0031759, FBGN0000251, FBGN0005386, FBGN0003028	1.62151	1	0.754231	58.1437
GOTERM_BP_FAT	GO:0009636~response to toxin	6	0.509338	0.0498184	FBGN0038236, FBGN0038681, FBGN0031694, FBGN0034406, FBGN0013772, FBGN0013771	2.9052	1	0.75238	58.4512
Cellular component
Category	Term	Count	%	PValue	Genes	Fold Enrichment	Bonferroni	Benjamini	FDR
GOTERM_CC_FAT	GO:0005576~extracellular region	84	7.13073	5.26165e-08	FBGN0030999, FBGN0010388, FBGN0015001, FBGN0043578, FBGN0033799, FBGN0031414, FBGN0043575, FBGN0042201, FBGN0043576, FBGN0033327, FBGN0038838, FBGN0003983, FBGN0003375, FBGN0003374, FBGN0035845, FBGN0003980, FBGN0014076, FBGN0011279, FBGN0033170, FBGN0041579, FBGN0038901, FBGN0015586, FBGN0020508, FBGN0015583, FBGN0020506, FBGN0015585, FBGN0003137, FBGN0034468, FBGN0011828, FBGN0032629, FBGN00005…	1.78051	1.83104e-05	1.83104e-05	7.19012e-05
GOTERM_CC_FAT	GO:0042600~chorion	11	0.933786	8.69238e-07	FBGN0030999, FBGN0010388, FBGN0015001, FBGN0043578, FBGN0033799, FBGN0031414, FBGN0043575, FBGN0042201, FBGN0043576, FBGN0033327, FBGN0038838, FBGN0003983, FBGN0003375, FBGN0003374, FBGN0035845, FBGN0003980, FBGN0014076, FBGN0011279, FBGN0033170, FBGN0042_x0000__x0000__x0000__x0000__x0000__x0000__x0000__x0000__x0000__x0000__x0000__x0000__x0000__x0000__x0000__x0000__x0000__x0000__x0000__x0000__x00…	6.63215	0.000302449	0.000151236	0.00118782
GOTERM_CC_FAT	GO:0030312~external encapsulating structure	11	0.933786	1.68557e-06	FBGN0030999, FBGN0010388, FBGN0015001, FBGN0043578, FBGN0033799, FBGN0031414, FBGN0043575, FBGN0042201, FBGN0043576, FBGN0033327, FBGN0038838, FBGN0003983, FBGN0003375, FBGN0003374, FBGN0035845, FBGN0003980, FBGN0014076, FBGN0011279, FBGN0033170, FBGN0043_x0000__x0000__x0000__x0000__x0000__x0000__x0000__x0000__x0000__x0000__x0000__x0000__x0000__x0000__x0000__x0000__x0000__x0000__x0000__x0000__x00…	6.28309	0.000586406	0.000195507	0.00230333
GOTERM_CC_FAT	GO:0005615~extracellular space	21	1.78268	3.41146e-05	FBGN0030999, FBGN0010388, FBGN0015001, FBGN0043578, FBGN0033799, FBGN0031414, FBGN0043575, FBGN0042201, FBGN0043576, FBGN0033327, FBGN0038838, FBGN0003983, FBGN0003375, FBGN0003374, FBGN0035845, FBGN0003980, FBGN0014076, FBGN0011279, FBGN0033170, FBGN0044_x0000__x0000__x0000__x0000__x0000__x0000__x0000__x0000__x0000__x0000__x0000__x0000__x0000__x0000__x0000__x0000__x0000__x0000__x0000__x0000__x00…	2.77933	0.0118019	0.00296362	0.046608
GOTERM_CC_FAT	GO:0044421~extracellular region part	30	2.54669	8.35588e-05	FBGN0030999, FBGN0010388, FBGN0015001, FBGN0043578, FBGN0033799, FBGN0031414, FBGN0043575, FBGN0042201, FBGN0043576, FBGN0033327, FBGN0038838, FBGN0003983, FBGN0003375, FBGN0003374, FBGN0035845, FBGN0003980, FBGN0014076, FBGN0011279, FBGN0033170, FBGN0045_x0000__x0000__x0000__x0000__x0000__x0000__x0000__x0000__x0000__x0000__x0000__x0000__x0000__x0000__x0000__x0000__x0000__x0000__x0000__x0000__x00…	2.15615	0.0286609	0.00579906	0.114124
GOTERM_CC_FAT	GO:0005811~lipid particle	37	3.14092	0.00363	FBGN0030999, FBGN0010388, FBGN0015001, FBGN0043578, FBGN0033799, FBGN0031414, FBGN0043575, FBGN0042201, FBGN0043576, FBGN0033327, FBGN0038838, FBGN0003983, FBGN0003375, FBGN0003374, FBGN0035845, FBGN0003980, FBGN0014076, FBGN0011279, FBGN0033170, FBGN0046_x0000__x0000__x0000__x0000__x0000__x0000__x0000__x0000__x0000__x0000__x0000__x0000__x0000__x0000__x0000__x0000__x0000__x0000__x0000__x0000__x00…	1.61264	0.717913	0.190164	4.84802
GOTERM_CC_FAT	GO:0042598~vesicular fraction	15	1.27334	0.0311572	FBGN0030999, FBGN0010388, FBGN0015001, FBGN0043578, FBGN0033799, FBGN0031414, FBGN0043575, FBGN0042201, FBGN0043576, FBGN0033327, FBGN0038838, FBGN0003983, FBGN0003375, FBGN0003374, FBGN0035845, FBGN0003980, FBGN0014076, FBGN0011279, FBGN0033170, FBGN0047_x0000__x0000__x0000__x0000__x0000__x0000__x0000__x0000__x0000__x0000__x0000__x0000__x0000__x0000__x0000__x0000__x0000__x0000__x0000__x0000__x00…	1.82909	0.999984	0.792703	35.1142
GOTERM_CC_FAT	GO:0005792~microsome	15	1.27334	0.0311572	FBGN0030999, FBGN0010388, FBGN0015001, FBGN0043578, FBGN0033799, FBGN0031414, FBGN0043575, FBGN0042201, FBGN0043576, FBGN0033327, FBGN0038838, FBGN0003983, FBGN0003375, FBGN0003374, FBGN0035845, FBGN0003980, FBGN0014076, FBGN0011279, FBGN0033170, FBGN0048_x0000__x0000__x0000__x0000__x0000__x0000__x0000__x0000__x0000__x0000__x0000__x0000__x0000__x0000__x0000__x0000__x0000__x0000__x0000__x0000__x00…	1.82909	0.999984	0.792703	35.1142
GOTERM_CC_FAT	GO:0005624~membrane fraction	17	1.44312	0.0314372	FBGN0030999, FBGN0010388, FBGN0015001, FBGN0043578, FBGN0033799, FBGN0031414, FBGN0043575, FBGN0042201, FBGN0043576, FBGN0033327, FBGN0038838, FBGN0003983, FBGN0003375, FBGN0003374, FBGN0035845, FBGN0003980, FBGN0014076, FBGN0011279, FBGN0033170, FBGN0049_x0000__x0000__x0000__x0000__x0000__x0000__x0000__x0000__x0000__x0000__x0000__x0000__x0000__x0000__x0000__x0000__x0000__x0000__x0000__x0000__x00…	1.74051	0.999985	0.750794	35.37
GOTERM_CC_FAT	GO:0005626~insoluble fraction	17	1.44312	0.0424369	FBGN0030999, FBGN0010388, FBGN0015001, FBGN0043578, FBGN0033799, FBGN0031414, FBGN0043575, FBGN0042201, FBGN0043576, FBGN0033327, FBGN0038838, FBGN0003983, FBGN0003375, FBGN0003374, FBGN0035845, FBGN0003980, FBGN0014076, FBGN0011279, FBGN0033170, FBGN0050_x0000__x0000__x0000__x0000__x0000__x0000__x0000__x0000__x0000__x0000__x0000__x0000__x0000__x0000__x0000__x0000__x0000__x0000__x0000__x0000__x00…	1.67722	1	0.813015	44.7096
GOTERM_CC_FAT	GO:0000267~cell fraction	17	1.44312	0.0523254	FBGN0030999, FBGN0010388, FBGN0015001, FBGN0043578, FBGN0033799, FBGN0031414, FBGN0043575, FBGN0042201, FBGN0043576, FBGN0033327, FBGN0038838, FBGN0003983, FBGN0003375, FBGN0003374, FBGN0035845, FBGN0003980, FBGN0014076, FBGN0011279, FBGN0033170, FBGN0051_x0000__x0000__x0000__x0000__x0000__x0000__x0000__x0000__x0000__x0000__x0000__x0000__x0000__x0000__x0000__x0000__x0000__x0000__x0000__x0000__x00…	1.63269	1	0.845921	52.0216
					FBGN0030999, FBGN0010388, FBGN0015001, FBGN0043578, FBGN0033799, FBGN0031414, FBGN0043575, FBGN0042201, FBGN0043576, FBGN0033327, FBGN0038838, FBGN0003983, FBGN0003375, FBGN0003374, FBGN0035845, FBGN0003980, FBGN0014076, FBGN0011279, FBGN0033170, FBGN0052_x0000__x0000__x0000__x0000__x0000__x0000__x0000__x0000__x0000__x0000__x0000__x0000__x0000__x0000__x0000__x0000__x0000__x0000__x0000__x0000__x00…
					FBGN0030999, FBGN0010388, FBGN0015001, FBGN0043578, FBGN0033799, FBGN0031414, FBGN0043575, FBGN0042201, FBGN0043576, FBGN0033327, FBGN0038838, FBGN0003983, FBGN0003375, FBGN0003374, FBGN0035845, FBGN0003980, FBGN0014076, FBGN0011279, FBGN0033170, FBGN0053_x0000__x0000__x0000__x0000__x0000__x0000__x0000__x0000__x0000__x0000__x0000__x0000__x0000__x0000__x0000__x0000__x0000__x0000__x0000__x0000__x00…
Molecular Function
Category	Term	Count	%	PValue	Genes	Fold Enrichment	Bonferroni	Benjamini	FDR
GOTERM_MF_FAT	GO:0046983~protein dimerization activity	26	2.20713	9.20155e-06	FBGN0000964, FBGN0020653, FBGN0013746, FBGN0027497, FBGN0000490, FBGN0024432, FBGN0032202, FBGN0029167, FBGN0040273, FBGN0016076, FBGN0003862, FBGN0259176, FBGN0001297, FBGN0014396, FBGN0013263, FBGN0039049, FBGN0038901, FBGN0021872, FBGN0002924, FBGN0001128, FBGN0004396, FBGN0002723, FBGN0086348, FBGN0003068, FBGN0039052, FBGN0003870	2.63528	0.00776346	0.00776346	0.0142294
GOTERM_MF_FAT	GO:0042803~protein homodimerization activity	16	1.35823	1.43347e-05	FBGN0021872, FBGN0020653, FBGN0013746, FBGN0002924, FBGN0001128, FBGN0027497, FBGN0004396, FBGN0000490, FBGN0024432, FBGN0002723, FBGN0029167, FBGN0086348, FBGN0016076, FBGN0003862, FBGN0259176, FBGN0003870	3.62297	0.0120682	0.00605242	0.0221666
GOTERM_MF_FAT	GO:0005213~structural constituent of chorion	7	0.594228	0.000101002	FBGN0041252, FBGN0000360, FBGN0000359, FBGN0000356, FBGN0000355, FBGN0000358, FBGN0000357	7.44973	0.0819955	0.0281149	0.156087
GOTERM_MF_FAT	GO:0042802~identical protein binding	29	2.4618	0.000159259	FBGN0020653, FBGN0013746, FBGN0003162, FBGN0031961, FBGN0027497, FBGN0000490, FBGN0020513, FBGN0024432, FBGN0029167, FBGN0005391, FBGN0016076, FBGN0003862, FBGN0259176, FBGN0038878, FBGN0021872, FBGN0002924, FBGN0029887, FBGN0001128, FBGN0004396, FBGN0002723, FBGN0037513, FBGN0086348, FBGN0013984, FBGN0036030, FBGN0040211, FBGN0005386, FBGN0086656, FBGN0032436, FBGN0003870	2.12849	0.126199	0.0331633	0.246012
GOTERM_MF_FAT	GO:0004806~triacylglycerol lipase activity	12	1.01868	0.00066379	FBGN0039476, FBGN0036449, FBGN0036996, FBGN0032264, FBGN0039475, FBGN0033999, FBGN0029831, FBGN0039474, FBGN0051872, FBGN0023495, FBGN0039472, FBGN0039471	3.27461	0.43017	0.106388	1.02165
GOTERM_MF_FAT	GO:0015926~glucosidase activity	8	0.679117	0.00114485	FBGN0020506, FBGN0033297, FBGN0033296, FBGN0032382, FBGN0033294, FBGN0032381, FBGN0002571, FBGN0002570	4.48104	0.621009	0.14931	1.75594
GOTERM_MF_FAT	GO:0004558~alpha-glucosidase activity	7	0.594228	0.00159528	FBGN0033297, FBGN0033296, FBGN0032382, FBGN0033294, FBGN0032381, FBGN0002571, FBGN0002570	4.96649	0.74135	0.175669	2.43886
GOTERM_MF_FAT	GO:0008316~structural constituent of vitelline membrane	4	0.339559	0.00306208	FBGN0003983, FBGN0003979, FBGN0003980, FBGN0014076	10.6425	0.925545	0.277252	4.63209
GOTERM_MF_FAT	GO:0005506~iron ion binding	39	3.3107	0.00369787	FBGN0038236, FBGN0038681, FBGN0031694, FBGN0015714, FBGN0031695, FBGN0038680, FBGN0031925, FBGN0030703, FBGN0034364, FBGN0043043, FBGN0033304, FBGN0039112, FBGN0000409, FBGN0039755, FBGN0032652, FBGN0039754, FBGN0000711, FBGN0038347, FBGN0051016, FBGN0038465, FBGN0036663, FBGN0050502, FBGN0015035, FBGN0039519, FBGN0011769, FBGN0017566, FBGN0011828, FBGN0003308, FBGN0028940, FBGN0003965, FBGN00402…	1.59637	0.956626	0.294364	5.56836
GOTERM_MF_FAT	GO:0016298~lipase activity	18	1.52801	0.00426146	FBGN0029689, FBGN0039476, FBGN0032264, FBGN0039475, FBGN0033999, FBGN0039474, FBGN0250847, FBGN0051872, FBGN0036837, FBGN0039472, FBGN0039471, FBGN0036449, FBGN0036996, FBGN0029831, FBGN0030013, FBGN0033170, FBGN0023495, FBGN0043825	2.1051	0.973141	0.30352	6.39111
GOTERM_MF_FAT	GO:0008144~drug binding	7	0.594228	0.00822187	FBGN0010387, FBGN0011283, FBGN0011279, FBGN0250836, FBGN0013954, FBGN0035926, FBGN0011280	3.72487	0.999081	0.470436	11.9863
GOTERM_MF_FAT	GO:0004035~alkaline phosphatase activity	6	0.509338	0.00969867	FBGN0034711, FBGN0033423, FBGN0043791, FBGN0035619, FBGN0035620, FBGN0016123	4.25699	0.99974	0.497372	13.9914
GOTERM_MF_FAT	GO:0046906~tetrapyrrole binding	23	1.95246	0.0107702	FBGN0038236, FBGN0031694, FBGN0038681, FBGN0015714, FBGN0031695, FBGN0038680, FBGN0031925, FBGN0015035, FBGN0039519, FBGN0030703, FBGN0033304, FBGN0039112, FBGN0011828, FBGN0000409, FBGN0032652, FBGN0028940, FBGN0003965, FBGN0038465, FBGN0027657, FBGN0013772, FBGN0013771, FBGN0050502, FBGN0013773	1.74841	0.999896	0.50615	15.4194
GOTERM_MF_FAT	GO:0020037~heme binding	23	1.95246	0.0107702	FBGN0038236, FBGN0031694, FBGN0038681, FBGN0015714, FBGN0031695, FBGN0038680, FBGN0031925, FBGN0015035, FBGN0039519, FBGN0030703, FBGN0033304, FBGN0039112, FBGN0011828, FBGN0000409, FBGN0032652, FBGN0028940, FBGN0003965, FBGN0038465, FBGN0027657, FBGN0013772, FBGN0013771, FBGN0050502, FBGN0013773	1.74841	0.999896	0.50615	15.4194
GOTERM_MF_FAT	GO:0008970~phospholipase A1 activity	5	0.424448	0.0148342	FBGN0039476, FBGN0039475, FBGN0039474, FBGN0039472, FBGN0039471	4.83749	0.999997	0.59513	20.6365
GOTERM_MF_FAT	GO:0017124~SH3 domain binding	5	0.424448	0.020629	FBGN0033988, FBGN0004583, FBGN0013984, FBGN0015778, FBGN0000414	4.43436	1	0.691809	27.5568
GOTERM_MF_FAT	GO:0004091~carboxylesterase activity	18	1.52801	0.0209993	FBGN0029689, FBGN0039476, FBGN0032264, FBGN0039475, FBGN0033999, FBGN0039474, FBGN0051872, FBGN0039472, FBGN0039471, FBGN0000592, FBGN0083975, FBGN0036996, FBGN0036449, FBGN0029831, FBGN0030013, FBGN0033170, FBGN0023495, FBGN0026566	1.79032	1	0.674856	27.9792
GOTERM_MF_FAT	GO:0004180~carboxypeptidase activity	10	0.848896	0.0218929	FBGN0035779, FBGN0031929, FBGN0033774, FBGN0035781, FBGN0032144, FBGN0031930, FBGN0035076, FBGN0035154, FBGN0016122, FBGN0029807	2.36499	1	0.668092	28.9892
GOTERM_MF_FAT	GO:0046982~protein heterodimerization activity	10	0.848896	0.0284794	FBGN0040273, FBGN0000964, FBGN0003068, FBGN0016076, FBGN0000490, FBGN0013263, FBGN0001297, FBGN0014396, FBGN0002723, FBGN0038901	2.26436	1	0.743229	36.0349
GOTERM_MF_FAT	GO:0004181~metallocarboxypeptidase activity	7	0.594228	0.0301424	FBGN0035779, FBGN0031929, FBGN0033774, FBGN0035781, FBGN0032144, FBGN0031930, FBGN0029807	2.86528	1	0.744463	37.7074
GOTERM_MF_FAT	GO:0008236~serine-type peptidase activity	40	3.39559	0.0317388	FBGN0043470, FBGN0040060, FBGN0037038, FBGN0023479, FBGN0015001, FBGN0038701, FBGN0011653, FBGN0038702, FBGN0250815, FBGN0035667, FBGN0031653, FBGN0035665, FBGN0035666, FBGN0003358, FBGN0086708, FBGN0031654, FBGN0031741, FBGN0039778, FBGN0003357, FBGN0020906, FBGN0003356, FBGN0039777, FBGN0035661, FBGN0036024, FBGN0038481, FBGN0035154, FBGN0038700, FBGN0259998, FBGN0032551, FBGN0036023, FBGN00314…	1.38214	1	0.744857	39.2743
GOTERM_MF_FAT	GO:0004768~stearoyl-CoA 9-desaturase activity	4	0.339559	0.032173	FBGN0029172, FBGN0043043, FBGN0039755, FBGN0039754	5.32124	1	0.732592	39.6941
GOTERM_MF_FAT	GO:0004620~phospholipase activity	10	0.848896	0.0322457	FBGN0029689, FBGN0039476, FBGN0039475, FBGN0039474, FBGN0250847, FBGN0030013, FBGN0036837, FBGN0033170, FBGN0039472, FBGN0039471	2.21718	1	0.716889	39.7641
GOTERM_MF_FAT	GO:0043169~cation binding	187	15.8744	0.033643	FBGN0031929, FBGN0038681, FBGN0031694, FBGN0038680, FBGN0031695, FBGN0003162, FBGN0031925, FBGN0024945, FBGN0034364, FBGN0066101, FBGN0031414, FBGN0050463, FBGN0003189, FBGN0050359, FBGN0034802, FBGN0087008, FBGN0041789, FBGN0052767, FBGN0033170, FBGN0085478, FBGN0003028, FBGN0003231, FBGN0033027, FBGN0052190, FBGN0036321, FBGN0004618, FBGN0031930, FBGN0033238, FBGN0011828, FBGN0051216, FBGN00289…	1.1282	1	0.71642	41.0952
GOTERM_MF_FAT	GO:0016814~hydrolase activity, acting on carbon-nitrogen (but not peptide) bonds, in cyclic amidines	6	0.509338	0.0338443	FBGN0010222, FBGN0038172, FBGN0003162, FBGN0020385, FBGN0052626, FBGN0039241	3.19274	1	0.70332	41.2846
GOTERM_MF_FAT	GO:0017171~serine hydrolase activity	40	3.39559	0.0346183	FBGN0043470, FBGN0040060, FBGN0037038, FBGN0023479, FBGN0015001, FBGN0038701, FBGN0011653, FBGN0038702, FBGN0250815, FBGN0035667, FBGN0031653, FBGN0035665, FBGN0035666, FBGN0003358, FBGN0086708, FBGN0031654, FBGN0031741, FBGN0039778, FBGN0003357, FBGN0020906, FBGN0003356, FBGN0039777, FBGN0035661, FBGN0036024, FBGN0038481, FBGN0035154, FBGN0038700, FBGN0259998, FBGN0032551, FBGN0036023, FBGN00314…	1.37322	1	0.696887	42.0079
GOTERM_MF_FAT	GO:0051119~sugar transmembrane transporter activity	7	0.594228	0.0357844	FBGN0034247, FBGN0050035, FBGN0033047, FBGN0034045, FBGN0024994, FBGN0031676, FBGN0037386	2.75916	1	0.6949	43.0818
GOTERM_MF_FAT	GO:0043167~ion binding	187	15.8744	0.0392163	FBGN0031929, FBGN0038681, FBGN0031694, FBGN0038680, FBGN0031695, FBGN0003162, FBGN0031925, FBGN0024945, FBGN0034364, FBGN0066101, FBGN0031414, FBGN0050463, FBGN0003189, FBGN0050359, FBGN0034802, FBGN0087008, FBGN0041789, FBGN0052767, FBGN0033170, FBGN0085478, FBGN0003028, FBGN0003231, FBGN0033027, FBGN0052190, FBGN0036321, FBGN0004618, FBGN0031930, FBGN0033238, FBGN0011828, FBGN0051216, FBGN00289…	1.12311	1	0.714925	46.1355
GOTERM_MF_FAT	GO:0003714~transcription corepressor activity	6	0.509338	0.0411031	FBGN0000575, FBGN0013746, FBGN0003068, FBGN0015351, FBGN0040075, FBGN0033749	3.04071	1	0.719068	47.7483
GOTERM_MF_FAT	GO:0016645~oxidoreductase activity, acting on the CH-NH group of donors	6	0.509338	0.0411031	FBGN0086348, FBGN0010222, FBGN0030758, FBGN0020385, FBGN0033465, FBGN0035964	3.04071	1	0.719068	47.7483
GOTERM_MF_FAT	GO:0070011~peptidase activity, acting on L-amino acid peptides	71	6.02716	0.043459	FBGN0043470, FBGN0031929, FBGN0015001, FBGN0038701, FBGN0038702, FBGN0031653, FBGN0035076, FBGN0038507, FBGN0031654, FBGN0039778, FBGN0020906, FBGN0039777, FBGN0036024, FBGN0035781, FBGN0038481, FBGN0038700, FBGN0259998, FBGN0034229, FBGN0032551, FBGN0036023, FBGN0031442, FBGN0031406, FBGN0003137, FBGN0031930, FBGN0028692, FBGN0032049, FBGN0039102, FBGN0031249, FBGN0029807, FBGN0029843, FBGN00322…	1.23467	1	0.726844	49.6988
GOTERM_MF_FAT	GO:0004857~enzyme inhibitor activity	17	1.44312	0.0437682	FBGN0033988, FBGN0015586, FBGN0010387, FBGN0024293, FBGN0250836, FBGN0003137, FBGN0002578, FBGN0036970, FBGN0010316, FBGN0026402, FBGN0035926, FBGN0028990, FBGN0025821, FBGN0041182, FBGN0031560, FBGN0036969, FBGN0032297	1.6752	1	0.71736	49.9497

## Sheet: Genes x Significant Terms
Table S1. Genes associated with significant GO terms within the full CESAR dataset. Genes associated to significant GO terms
Biological Process
GO:0009266~response to temperature stimulus
FlybaseID	gene symbol
FBgn0037151	CG7130
FBgn0001230	Hsp68
FBgn0044810	TotX
FBgn0044811	TotF
FBgn0001233	Hsp83
FBgn0044812	TotC
FBgn0038838	TotB
FBgn0034707	MED16
FBgn0001218	Hsc70-3
FBgn0051354	Hsp70Bbb
FBgn0031701	TotM
FBgn0023000	mth
FBgn0037724	Fst
FBgn0003301	rut
FBgn0028396	TotA
FBgn0001223	Hsp22
FBgn0001222	Hsf
FBgn0001224	Hsp23
FBgn0025455	CycT
FBgn0001225	Hsp26
FBgn0001226	Hsp27
FBgn0001227	Hsp67Ba
FBgn0003068	per
FBgn0053117	Victoria
FBgn0013275	Hsp70Aa
FBgn0013276	Hsp70Ab
FBgn0013279	Hsp70Bc
FBgn0013278	Hsp70Bb
GO:0009408~response to heat
FlybaseID	gene symbol
FBgn0013276	Hsp70Ab
FBgn0013278	Hsp70Bb
FBgn0013279	Hsp70Bc
FBgn0034707	MED16
FBgn0013275	Hsp70Aa
FBgn0003301	rut
FBgn0001225	Hsp26
FBgn0001224	Hsp23
FBgn0001227	Hsp67Ba
FBgn0001226	Hsp27
FBgn0001222	Hsf
FBgn0001223	Hsp22
FBgn0053117	Victoria
FBgn0028396	TotA
FBgn0044812	TotC
FBgn0044810	TotX
FBgn0044811	TotF
FBgn0031701	TotM
FBgn0051354	Hsp70Bbb
FBgn0001218	Hsc70-3
FBgn0001233	Hsp83
FBgn0001230	Hsp68
FBgn0038838	TotB
FBgn0025455	CycT
FBgn0037151	CG7130
FBgn0023000	mth
GO:0009112~nucleobase metabolic process
FlybaseID	gene symbol
FBgn0041194	Prat2
FBgn0003189	r
FBgn0086450	su(r)
FBgn0000153	b
FBgn0052626	AMPdeam
FBgn0037513	pyd3
FBgn0003308	ry
FBgn0020513	ade5
FBgn0000053	ade3
Cellular component
GO:0005576~extracellular region
FlybaseID	gene symbol
FBgn0033327	PGRP-SC1b
FBgn0016075	vkg
FBgn0020416	Idgf1
FBgn0033170	sPLA2
FBgn0014135	bnl
FBgn0015586	Acp76A
FBgn0003983	Vm34Ca
FBgn0001301	kel
FBgn0038172	Adgf-D
FBgn0015583	Acp29AB
FBgn0000355	Cp15
FBgn0028990	Spn27A
FBgn0020508	Ag5r2
FBgn0010388	Dro
FBgn0038901	Burs
FBgn0051619	CG31619
FBgn0032144	CG17633
FBgn0042201	Nplp3
FBgn0013726	pnut
FBgn0030013	GIIIspla2
FBgn0044810	TotX
FBgn0001257	ImpL2
FBgn0000356	Cp16
FBgn0000808	gd
FBgn0001114	Glt
FBgn0041579	AttC
FBgn0030999	Mur18B
FBgn0003375	Sgs5
FBgn0035933	CG13309
FBgn0034160	CG5550
FBgn0003374	Sgs4
FBgn0000592	Est-6
FBgn0011283	Obp28a
FBgn0003980	Vm26Ab
FBgn0028644	beat-Ic
FBgn0035845	CG13675
FBgn0044812	TotC
FBgn0039298	to
FBgn0038494	beat-IIb
FBgn0028396	TotA
FBgn0033799	GLaz
FBgn0004240	Dpt
FBgn0000357	Cp18
FBgn0023479	Tequila
FBgn0031579	CG15422
FBgn0029838	CG4666
FBgn0031701	TotM
FBgn0043576	PGRP-SC1a
FBgn0013767	Crz
FBgn0005672	spi
FBgn0011279	Obp69a
FBgn0000359	Cp36
FBgn0015585	Acp63F
FBgn0020506	Amyrel
FBgn0011828	Pxn
FBgn0039685	Obp99b
FBgn0034468	Obp56a
FBgn0043575	PGRP-SC2
FBgn0040609	CG3348
FBgn0000490	dpp
FBgn0032629	beat-IIIc
FBgn0004449	Ten-m
FBgn0044811	TotF
FBgn0031414	eys
FBgn0003979	Vm26Aa
FBgn0041182	Tep2
FBgn0040813	Nplp2
FBgn0029167	Hml
FBgn0014076	Vm32E
FBgn0015001	iotaTry
FBgn0053117	Victoria
FBgn0005391	Yp2
FBgn0037888	scpr-B
FBgn0038838	TotB
FBgn0043578	PGRP-SB1
FBgn0011280	Obp19d
FBgn0003137	Ppn
FBgn0016122	Acer
FBgn0250907	Cht3
FBgn0035042	CG3640
FBgn0011293	a10
FBgn0014865	Mtk
FBgn0000358	Cp19
FBgn0036950	CG6996
FBgn0034407	DptB
GO:0042600~chorion
FlybaseID	gene symbol
FBgn0033327	PGRP-SC1b
FBgn0043576	PGRP-SC1a
FBgn0011279	Obp69a
FBgn0003983	Vm34Ca
FBgn0030999	Mur18B
FBgn0003375	Sgs5
FBgn0043575	PGRP-SC2
FBgn0003374	Sgs4
FBgn0038838	TotB
FBgn0043578	PGRP-SB1
FBgn0003980	Vm26Ab
FBgn0035845	CG13675
FBgn0010388	Dro
FBgn0031414	eys
FBgn0042201	Nplp3
FBgn0033799	GLaz
FBgn0014076	Vm32E
FBgn0015001	iotaTry
FBgn0033170	sPLA2
GO:0030312~external encapsulating structure
FlybaseID	gene symbol
FBgn0033327	PGRP-SC1b
FBgn0033170	sPLA2
FBgn0043576	PGRP-SC1a
FBgn0011279	Obp69a
FBgn0003983	Vm34Ca
FBgn0030999	Mur18B
FBgn0003375	Sgs5
FBgn0043575	PGRP-SC2
FBgn0003374	Sgs4
FBgn0038838	TotB
FBgn0043578	PGRP-SB1
FBgn0003980	Vm26Ab
FBgn0035845	CG13675
FBgn0010388	Dro
FBgn0031414	eys
FBgn0042201	Nplp3
FBgn0033799	GLaz
FBgn0014076	Vm32E
FBgn0015001	iotaTry
GO:0005615~extracellular space
FlybaseID	gene symbol
FBgn0033327	PGRP-SC1b
FBgn0033170	sPLA2
FBgn0043576	PGRP-SC1a
FBgn0011279	Obp69a
FBgn0003983	Vm34Ca
FBgn0030999	Mur18B
FBgn0003375	Sgs5
FBgn0043575	PGRP-SC2
FBgn0003374	Sgs4
FBgn0038838	TotB
FBgn0043578	PGRP-SB1
FBgn0003980	Vm26Ab
FBgn0035845	CG13675
FBgn0010388	Dro
FBgn0031414	eys
FBgn0042201	Nplp3
FBgn0033799	GLaz
FBgn0014076	Vm32E
FBgn0015001	iotaTry
Molecular Function
GO:0046983~protein dimerization activity
FlybaseID	gene symbol
FBgn0024432	Dlc90F
FBgn0032202	CG18619
FBgn0000964	tj
FBgn0002924	ncd
FBgn0013263	Trl
FBgn0001128	Gpdh
FBgn0040273	Spt5
FBgn0004396	CrebA
FBgn0002723	Met
FBgn0003862	trx
FBgn0086348	se
FBgn0000490	dpp
FBgn0003068	per
FBgn0027497	Madm
FBgn0013746	alien
FBgn0038901	Burs
FBgn0003870	ttk
FBgn0259176	bun
FBgn0039052	CG6733
FBgn0029167	Hml
FBgn0020653	Trxr-1
FBgn0016076	vri
FBgn0021872	Xbp1
FBgn0039049	CG6726
FBgn0001297	kay
FBgn0014396	tim
GO:0042803~protein homodimerization activity
FlybaseID	gene symbol
FBgn0024432	Dlc90F
FBgn0002924	ncd
FBgn0001128	Gpdh
FBgn0004396	CrebA
FBgn0003862	trx
FBgn0002723	Met
FBgn0086348	se
FBgn0000490	dpp
FBgn0027497	Madm
FBgn0013746	alien
FBgn0259176	bun
FBgn0003870	ttk
FBgn0020653	Trxr-1
FBgn0029167	Hml
FBgn0016076	vri
FBgn0021872	Xbp1

## Sheet: non-redundant significant gene
Table S1. Genes associated with significant GO terms within the full CESAR dataset. Non-reduntant, significant genes per GO term catergory
Biological Process
ade3, ade5, AMPdeam, b, CG7130, CycT, Fst, Hsc70-3, Hsf, Hsp22, Hsp23, Hsp26, Hsp27, Hsp67Ba, Hsp68, Hsp70Aa, Hsp70Ab, Hsp70Bb, Hsp70Bbb, Hsp70Bc, Hsp83, MED16, mth, per, Prat2, pyd3, r, rut, ry, su(r), TotA, TotB, TotC, TotF, TotM, TotX, Victoria
Cellular component
a10, Acer, Acp29AB, Acp63F, Acp76A, Adgf-D, Ag5r2, Amyrel, AttC, beat-Ic, beat-IIb, beat-IIIc, bnl, Burs, CG13309, CG13675, CG15422, CG17633, CG31619, CG3348, CG3640, CG4666, CG5550, CG6996, Cht3, Cp15, Cp16, Cp18, Cp19, Cp36, Crz, dpp, Dpt, DptB, Dro, Est-6, eys, gd, GIIIspla2, GLaz, Glt, Hml, Idgf1, ImpL2, iotaTry, kel, Mtk, Mur18B, Nplp2, Nplp3, Obp19d, Obp28a, Obp56a, Obp69a, Obp99b, PGRP-SB1…
Molecular Function
Dlc90F, CG18619, tj, ncd, Trl, Gpdh, Spt5, CrebA, Met, trx, se, dpp, per, Madm, alien, Burs, ttk, bun, CG6733, Hml, Trxr-1, vri, Xbp1, CG6726, kay, tim
