# Supplementary material for: The environmental genomics of metazoan thermal adaptation
Source: Heredity (Edinb). 2015 Mar 4;114(5):502–14. doi: 10.1038/hdy.2014.119 (PMC4815515; doi:10.1038/hdy.2014.119)
Supplement: Supplementary Table S2 [file hdy2014119x5.xlsx]

## Sheet: Sheet1
Table S2. GO analyses of the 98 D. melanogaster shared genes between the 807 genes from the natural clinal study (Reinhardt et al., 2014; personal communication from the corresponding author) and the full CESAR dataset. The analysis has been done using DAVID (Huang et al., 2009)
Biological Process
Category	Term	Count	%	PValue	Fold Enrichment	Bonferroni	Benjamini	FDR	Genes
GOTERM_BP_FAT	GO:0030182~neuron differentiation	12	13.4831	9.10707e-05	4.1584	0.0656852	0.0656852	0.13842	FBGN0000210, FBGN0013984, FBGN0043884, FBGN0004795, FBGN0031702, FBGN0000479, FBGN0085450, FBGN0259176, FBGN0003301, FBGN0031414, FBGN0028644, FBGN0003118
GOTERM_BP_FAT	GO:0007292~female gamete generation	13	14.6067	0.000283619	3.37457	0.19072	0.1004	0.430491	FBGN0000210, FBGN0002781, FBGN0000490, FBGN0000592, FBGN0000140, FBGN0013984, FBGN0011725, FBGN0004795, FBGN0000479, FBGN0250786, FBGN0259176, FBGN0013263, FBGN0003118
GOTERM_BP_FAT	GO:0032535~regulation of cellular component size	6	6.74157	0.000579171	8.58983	0.350912	0.134166	0.87725	FBGN0013984, FBGN0011742, FBGN0000479, FBGN0023215, FBGN0259176, FBGN0003301
GOTERM_BP_FAT	GO:0007513~pericardial cell differentiation	3	3.37079	0.00128541	53.1496	0.616928	0.21328	1.93723	FBGN0002973, FBGN0000490, FBGN0003118
GOTERM_BP_FAT	GO:0008361~regulation of cell size	5	5.61798	0.00174237	9.44881	0.727725	0.229094	2.61743	FBGN0013984, FBGN0000479, FBGN0023215, FBGN0259176, FBGN0003301
GOTERM_BP_FAT	GO:0048666~neuron development	9	10.1124	0.00247934	3.67605	0.843058	0.26556	3.70514	FBGN0013984, FBGN0004795, FBGN0031702, FBGN0000479, FBGN0085450, FBGN0003301, FBGN0031414, FBGN0028644, FBGN0003118
GOTERM_BP_FAT	GO:0007610~behavior	10	11.236	0.00250121	3.30378	0.845604	0.234243	3.73724	FBGN0000592, FBGN0014135, FBGN0002973, FBGN0053113, FBGN0013759, FBGN0004795, FBGN0052423, FBGN0000479, FBGN0027594, FBGN0003301
GOTERM_BP_FAT	GO:0007276~gamete generation	13	14.6067	0.0030462	2.57695	0.897299	0.247603	4.53405	FBGN0000210, FBGN0002781, FBGN0000490, FBGN0000592, FBGN0000140, FBGN0013984, FBGN0011725, FBGN0004795, FBGN0000479, FBGN0250786, FBGN0259176, FBGN0013263, FBGN0003118
GOTERM_BP_FAT	GO:0007167~enzyme linked receptor protein signaling pathway	6	6.74157	0.00317126	5.86478	0.906474	0.231473	4.71602	FBGN0014135, FBGN0013984, FBGN0043884, FBGN0000490, FBGN0259176, FBGN0003118
GOTERM_BP_FAT	GO:0048477~oogenesis	11	12.3596	0.00348605	2.89249	0.926107	0.229344	5.17263	FBGN0000140, FBGN0000210, FBGN0011725, FBGN0004795, FBGN0000479, FBGN0002781, FBGN0000490, FBGN0259176, FBGN0250786, FBGN0013263, FBGN0003118
GOTERM_BP_FAT	GO:0019953~sexual reproduction	13	14.6067	0.00382445	2.50683	0.942646	0.228844	5.66122	FBGN0000210, FBGN0002781, FBGN0000490, FBGN0000592, FBGN0000140, FBGN0013984, FBGN0011725, FBGN0004795, FBGN0000479, FBGN0250786, FBGN0259176, FBGN0013263, FBGN0003118
GOTERM_BP_FAT	GO:0006928~cell motion	8	8.98876	0.00480814	3.71756	0.972554	0.258905	7.06814	FBGN0014135, FBGN0002973, FBGN0013984, FBGN0004795, FBGN0002781, FBGN0000490, FBGN0259176, FBGN0028644
GOTERM_BP_FAT	GO:0017145~stem cell division	4	4.49438	0.00518396	11.1162	0.979293	0.257887	7.60047	FBGN0000140, FBGN0002973, FBGN0013984, FBGN0000490
GOTERM_BP_FAT	GO:0040008~regulation of growth	5	5.61798	0.0054943	6.8802	0.983593	0.254407	8.03789	FBGN0013984, FBGN0023215, FBGN0000490, FBGN0259176, FBGN0027594
GOTERM_BP_FAT	GO:0048609~reproductive process in a multicellular organism	13	14.6067	0.00605094	2.36827	0.989195	0.260549	8.81764	FBGN0000210, FBGN0002781, FBGN0000490, FBGN0000592, FBGN0000140, FBGN0013984, FBGN0011725, FBGN0004795, FBGN0000479, FBGN0250786, FBGN0259176, FBGN0013263, FBGN0003118
GOTERM_BP_FAT	GO:0032504~multicellular organism reproduction	13	14.6067	0.00605094	2.36827	0.989195	0.260549	8.81764	FBGN0000210, FBGN0002781, FBGN0000490, FBGN0000592, FBGN0000140, FBGN0013984, FBGN0011725, FBGN0004795, FBGN0000479, FBGN0250786, FBGN0259176, FBGN0013263, FBGN0003118
GOTERM_BP_FAT	GO:0007155~cell adhesion	6	6.74157	0.0068631	4.88732	0.994128	0.274646	9.94424	FBGN0013759, FBGN0027594, FBGN0040388, FBGN0028644, FBGN0003118, FBGN0001257
GOTERM_BP_FAT	GO:0001751~compound eye photoreceptor cell differentiation	5	5.61798	0.00714562	6.38433	0.995251	0.269987	10.3331	FBGN0000210, FBGN0043884, FBGN0259176, FBGN0031414, FBGN0003118
GOTERM_BP_FAT	GO:0008356~asymmetric cell division	4	4.49438	0.00742371	9.77463	0.996146	0.265686	10.7143	FBGN0000140, FBGN0002973, FBGN0013984, FBGN0000490
GOTERM_BP_FAT	GO:0035051~cardiac cell differentiation	3	3.37079	0.00826998	21.2598	0.997961	0.278235	11.8651	FBGN0002973, FBGN0000490, FBGN0003118
GOTERM_BP_FAT	GO:0001754~eye photoreceptor cell differentiation	5	5.61798	0.00832865	6.10914	0.998049	0.267989	11.9444	FBGN0000210, FBGN0043884, FBGN0259176, FBGN0031414, FBGN0003118
GOTERM_BP_FAT	GO:0007619~courtship behavior	4	4.49438	0.00853356	9.29391	0.998327	0.262468	12.2207	FBGN0000592, FBGN0004795, FBGN0000479, FBGN0003301
GOTERM_BP_FAT	GO:0032989~cellular component morphogenesis	10	11.236	0.00860246	2.73614	0.998412	0.253951	12.3134	FBGN0014135, FBGN0030412, FBGN0013984, FBGN0013759, FBGN0004795, FBGN0000479, FBGN0000490, FBGN0259176, FBGN0003301, FBGN0028644
GOTERM_BP_FAT	GO:0022610~biological adhesion	6	6.74157	0.00943606	4.52337	0.999152	0.264724	13.4281	FBGN0013759, FBGN0027594, FBGN0040388, FBGN0028644, FBGN0003118, FBGN0001257
GOTERM_BP_FAT	GO:0046530~photoreceptor cell differentiation	5	5.61798	0.0116754	5.53641	0.999843	0.305835	16.3573	FBGN0000210, FBGN0043884, FBGN0259176, FBGN0031414, FBGN0003118
GOTERM_BP_FAT	GO:0007617~mating behavior	4	4.49438	0.0139133	7.76614	0.999971	0.341696	19.192	FBGN0000592, FBGN0004795, FBGN0000479, FBGN0003301
GOTERM_BP_FAT	GO:0051705~behavioral interaction between organisms	4	4.49438	0.0144311	7.6612	0.99998	0.341031	19.835	FBGN0000592, FBGN0004795, FBGN0000479, FBGN0003301
GOTERM_BP_FAT	GO:0042078~germ-line stem cell division	3	3.37079	0.0158816	15.1856	0.999993	0.357459	21.6107	FBGN0000140, FBGN0013984, FBGN0000490
GOTERM_BP_FAT	GO:0035215~genital disc development	3	3.37079	0.0158816	15.1856	0.999993	0.357459	21.6107	FBGN0014135, FBGN0000490, FBGN0003118
GOTERM_BP_FAT	GO:0016192~vesicle-mediated transport	8	8.98876	0.0175805	2.89989	0.999998	0.376597	23.6439	FBGN0030412, FBGN0013759, FBGN0038258, FBGN0023215, FBGN0066101, FBGN0027594, FBGN0011828, FBGN0003118
GOTERM_BP_FAT	GO:0048589~developmental growth	4	4.49438	0.0177672	7.08661	0.999998	0.369445	23.8642	FBGN0013984, FBGN0000479, FBGN0000490, FBGN0003301
GOTERM_BP_FAT	GO:0048588~developmental cell growth	3	3.37079	0.0181161	14.1732	0.999999	0.365309	24.2745	FBGN0013984, FBGN0000479, FBGN0003301
GOTERM_BP_FAT	GO:0001558~regulation of cell growth	3	3.37079	0.0204755	13.2874	1	0.392162	26.9952	FBGN0013984, FBGN0023215, FBGN0259176
GOTERM_BP_FAT	GO:0001661~conditioned taste aversion	2	2.24719	0.0206476	94.4881	1	0.385155	27.19	FBGN0000479, FBGN0003301
GOTERM_BP_FAT	GO:0007618~mating	4	4.49438	0.021499	6.59219	1	0.388174	28.1468	FBGN0000592, FBGN0004795, FBGN0000479, FBGN0003301
GOTERM_BP_FAT	GO:0019098~reproductive behavior	4	4.49438	0.0221596	6.51642	1	0.3884	28.8811	FBGN0000592, FBGN0004795, FBGN0000479, FBGN0003301
GOTERM_BP_FAT	GO:0016044~membrane organization	7	7.86517	0.0222653	3.11011	1	0.381174	28.9979	FBGN0031702, FBGN0038258, FBGN0023215, FBGN0066101, FBGN0027594, FBGN0011828, FBGN0003118
GOTERM_BP_FAT	GO:0030001~metal ion transport	5	5.61798	0.0270239	4.29491	1	0.433173	34.0758	FBGN0038652, FBGN0250757, FBGN0038412, FBGN0029761, FBGN0015221
GOTERM_BP_FAT	GO:0007429~secondary branching, open tracheal system	2	2.24719	0.0274366	70.8661	1	0.429312	34.4998	FBGN0014135, FBGN0003118
GOTERM_BP_FAT	GO:0001745~compound eye morphogenesis	6	6.74157	0.028827	3.40157	1	0.436865	35.9095	FBGN0000210, FBGN0043884, FBGN0000490, FBGN0259176, FBGN0031414, FBGN0003118
GOTERM_BP_FAT	GO:0048754~branching morphogenesis of a tube	3	3.37079	0.0296631	10.9025	1	0.437851	36.7437	FBGN0014135, FBGN0000490, FBGN0003118
GOTERM_BP_FAT	GO:0060446~branching involved in open tracheal system development	3	3.37079	0.0296631	10.9025	1	0.437851	36.7437	FBGN0014135, FBGN0000490, FBGN0003118
GOTERM_BP_FAT	GO:0000902~cell morphogenesis	8	8.98876	0.0318285	2.56529	1	0.452971	38.8569	FBGN0014135, FBGN0030412, FBGN0013984, FBGN0013759, FBGN0004795, FBGN0000479, FBGN0003301, FBGN0028644
GOTERM_BP_FAT	GO:0010324~membrane invagination	6	6.74157	0.0324176	3.2961	1	0.450976	39.4202	FBGN0038258, FBGN0023215, FBGN0066101, FBGN0027594, FBGN0011828, FBGN0003118
GOTERM_BP_FAT	GO:0006897~endocytosis	6	6.74157	0.0324176	3.2961	1	0.450976	39.4202	FBGN0038258, FBGN0023215, FBGN0066101, FBGN0027594, FBGN0011828, FBGN0003118
GOTERM_BP_FAT	GO:0016477~cell migration	5	5.61798	0.0325841	4.04949	1	0.444782	39.5786	FBGN0014135, FBGN0002973, FBGN0002781, FBGN0000490, FBGN0259176
GOTERM_BP_FAT	GO:0060562~epithelial tube morphogenesis	3	3.37079	0.0340168	10.1237	1	0.45142	40.9253	FBGN0014135, FBGN0000490, FBGN0003118
GOTERM_BP_FAT	GO:0001763~morphogenesis of a branching structure	3	3.37079	0.0340168	10.1237	1	0.45142	40.9253	FBGN0014135, FBGN0000490, FBGN0003118
GOTERM_BP_FAT	GO:0007626~locomotory behavior	5	5.61798	0.0362211	3.91525	1	0.465012	42.9427	FBGN0014135, FBGN0013759, FBGN0052423, FBGN0000479, FBGN0027594
GOTERM_BP_FAT	GO:0048592~eye morphogenesis	6	6.74157	0.0377979	3.16131	1	0.472051	44.3461	FBGN0000210, FBGN0043884, FBGN0000490, FBGN0259176, FBGN0031414, FBGN0003118
GOTERM_BP_FAT	GO:0007169~transmembrane receptor protein tyrosine kinase signaling pathway	4	4.49438	0.0394827	5.20118	1	0.479669	45.8098	FBGN0014135, FBGN0013984, FBGN0043884, FBGN0003118
GOTERM_BP_FAT	GO:0048870~cell motility	5	5.61798	0.0400857	3.78963	1	0.477619	46.325	FBGN0014135, FBGN0002973, FBGN0002781, FBGN0000490, FBGN0259176
GOTERM_BP_FAT	GO:0040007~growth	4	4.49438	0.0403955	5.1539	1	0.473154	46.5879	FBGN0013984, FBGN0000479, FBGN0000490, FBGN0003301
GOTERM_BP_FAT	GO:0043067~regulation of programmed cell death	4	4.49438	0.0413192	5.10746	1	0.473987	47.3644	FBGN0000210, FBGN0002781, FBGN0259176, FBGN0003118
GOTERM_BP_FAT	GO:0007268~synaptic transmission	5	5.61798	0.0414246	3.74953	1	0.468059	47.4524	FBGN0030412, FBGN0013759, FBGN0031702, FBGN0000479, FBGN0003301
GOTERM_BP_FAT	GO:0016568~chromatin modification	4	4.49438	0.0422535	5.06186	1	0.468205	48.1392	FBGN0086613, FBGN0002781, FBGN0250786, FBGN0013263
GOTERM_BP_FAT	GO:0016049~cell growth	3	3.37079	0.0434118	8.85826	1	0.470973	49.085	FBGN0013984, FBGN0000479, FBGN0003301
GOTERM_BP_FAT	GO:0051276~chromosome organization	6	6.74157	0.044832	3.01558	1	0.47566	50.2226	FBGN0015615, FBGN0000140, FBGN0086613, FBGN0002781, FBGN0250786, FBGN0013263
GOTERM_BP_FAT	GO:0010941~regulation of cell death	4	4.49438	0.0451202	4.92981	1	0.471561	50.4506	FBGN0000210, FBGN0002781, FBGN0259176, FBGN0003118
GOTERM_BP_FAT	GO:0019226~transmission of nerve impulse	5	5.61798	0.046311	3.61562	1	0.474369	51.3821	FBGN0030412, FBGN0013759, FBGN0031702, FBGN0000479, FBGN0003301
GOTERM_BP_FAT	GO:0051674~localization of cell	5	5.61798	0.046311	3.61562	1	0.474369	51.3821	FBGN0014135, FBGN0002973, FBGN0002781, FBGN0000490, FBGN0259176
GOTERM_BP_FAT	GO:0006909~phagocytosis	5	5.61798	0.0470344	3.59726	1	0.473645	51.94	FBGN0038258, FBGN0023215, FBGN0027594, FBGN0011828, FBGN0003118
GOTERM_BP_FAT	GO:0008306~associative learning	2	2.24719	0.0475278	40.4949	1	0.471281	52.317	FBGN0000479, FBGN0003301
GOTERM_BP_FAT	GO:0007614~short-term memory	2	2.24719	0.0475278	40.4949	1	0.471281	52.317	FBGN0000479, FBGN0003301
GOTERM_BP_FAT	GO:0007458~progression of morphogenetic furrow during compound eye morphogenesis	2	2.24719	0.0475278	40.4949	1	0.471281	52.317	FBGN0000210, FBGN0000490
GOTERM_BP_FAT	GO:0007409~axonogenesis	5	5.61798	0.0477642	3.57909	1	0.467144	52.4967	FBGN0013984, FBGN0004795, FBGN0000479, FBGN0003301, FBGN0028644
GOTERM_BP_FAT	GO:0010033~response to organic substance	4	4.49438	0.0521774	4.64696	1	0.49215	55.737	FBGN0000210, FBGN0013984, FBGN0000479, FBGN0003301
GOTERM_BP_FAT	GO:0051301~cell division	5	5.61798	0.0530503	3.45688	1	0.492233	56.353	FBGN0000140, FBGN0002973, FBGN0013984, FBGN0000490, FBGN0013263
GOTERM_BP_FAT	GO:0009123~nucleoside monophosphate metabolic process	3	3.37079	0.0536515	7.87401	1	0.490532	56.7725	FBGN0036030, FBGN0000479, FBGN0003301
GOTERM_BP_FAT	GO:0007267~cell-cell signaling	5	5.61798	0.0578275	3.35858	1	0.511651	59.5845	FBGN0030412, FBGN0013759, FBGN0031702, FBGN0000479, FBGN0003301
GOTERM_BP_FAT	GO:0042127~regulation of cell proliferation	3	3.37079	0.0590622	7.45959	1	0.513674	60.3826	FBGN0013984, FBGN0000490, FBGN0259176
GOTERM_BP_FAT	GO:0007450~dorsal/ventral pattern formation, imaginal disc	3	3.37079	0.0590622	7.45959	1	0.513674	60.3826	FBGN0000490, FBGN0027594, FBGN0003118
GOTERM_BP_FAT	GO:0051259~protein oligomerization	2	2.24719	0.0606949	31.496	1	0.518021	61.4153	FBGN0013984, FBGN0013263
GOTERM_BP_FAT	GO:0048749~compound eye development	6	6.74157	0.0611385	2.76102	1	0.515214	61.6915	FBGN0000210, FBGN0043884, FBGN0000490, FBGN0259176, FBGN0031414, FBGN0003118
GOTERM_BP_FAT	GO:0007423~sensory organ development	7	7.86517	0.062928	2.41982	1	0.520323	62.7871	FBGN0000210, FBGN0002973, FBGN0043884, FBGN0000490, FBGN0259176, FBGN0031414, FBGN0003118
GOTERM_BP_FAT	GO:0007444~imaginal disc development	7	7.86517	0.0641301	2.40807	1	0.521917	63.5066	FBGN0014135, FBGN0013984, FBGN0000490, FBGN0250786, FBGN0027594, FBGN0013263, FBGN0003118
GOTERM_BP_FAT	GO:0007166~cell surface receptor linked signal transduction	9	10.1124	0.0659694	2.03119	1	0.527019	64.5823	FBGN0014135, FBGN0002973, FBGN0013984, FBGN0043884, FBGN0000490, FBGN0259176, FBGN0003301, FBGN0040388, FBGN0003118
GOTERM_BP_FAT	GO:0048858~cell projection morphogenesis	6	6.74157	0.0696782	2.65748	1	0.54199	66.6619	FBGN0014135, FBGN0013984, FBGN0004795, FBGN0000479, FBGN0003301, FBGN0028644
GOTERM_BP_FAT	GO:0045165~cell fate commitment	5	5.61798	0.0763116	3.05457	1	0.570859	70.0997	FBGN0000210, FBGN0002973, FBGN0000490, FBGN0259176, FBGN0003118
GOTERM_BP_FAT	GO:0032990~cell part morphogenesis	6	6.74157	0.0780657	2.56916	1	0.574303	70.9518	FBGN0014135, FBGN0013984, FBGN0004795, FBGN0000479, FBGN0003301, FBGN0028644
GOTERM_BP_FAT	GO:0001654~eye development	6	6.74157	0.0788546	2.56142	1	0.573027	71.3275	FBGN0000210, FBGN0043884, FBGN0000490, FBGN0259176, FBGN0031414, FBGN0003118
GOTERM_BP_FAT	GO:0035222~wing disc pattern formation	3	3.37079	0.0803774	6.25289	1	0.575263	72.04	FBGN0000490, FBGN0027594, FBGN0003118
GOTERM_BP_FAT	GO:0007507~heart development	3	3.37079	0.08242	6.16227	1	0.579844	72.9698	FBGN0002973, FBGN0000490, FBGN0003118
GOTERM_BP_FAT	GO:0008284~positive regulation of cell proliferation	2	2.24719	0.0864952	21.8049	1	0.593366	74.7391	FBGN0013984, FBGN0259176
GOTERM_BP_FAT	GO:0012501~programmed cell death	4	4.49438	0.0892634	3.70542	1	0.6006	75.8786	FBGN0000210, FBGN0002781, FBGN0000490, FBGN0259176
GOTERM_BP_FAT	GO:0006811~ion transport	6	6.74157	0.0903547	2.45778	1	0.600479	76.3145	FBGN0038652, FBGN0250757, FBGN0038412, FBGN0029761, FBGN0015519, FBGN0015221
GOTERM_BP_FAT	GO:0048707~instar larval or pupal morphogenesis	6	6.74157	0.0912085	2.4507	1	0.599366	76.6504	FBGN0000210, FBGN0000490, FBGN0259176, FBGN0250786, FBGN0013263, FBGN0003118
GOTERM_BP_FAT	GO:0042692~muscle cell differentiation	3	3.37079	0.0928681	5.7459	1	0.601636	77.2905	FBGN0000210, FBGN0002973, FBGN0003118
GOTERM_BP_FAT	GO:0045596~negative regulation of cell differentiation	3	3.37079	0.0950025	5.66929	1	0.605782	78.0898	FBGN0000490, FBGN0259176, FBGN0003118
GOTERM_BP_FAT	GO:0006812~cation transport	5	5.61798	0.0963811	2.81215	1	0.606785	78.5919	FBGN0038652, FBGN0250757, FBGN0038412, FBGN0029761, FBGN0015221
GOTERM_BP_FAT	GO:0009886~post-embryonic morphogenesis	6	6.74157	0.0964202	2.40904	1	0.60244	78.606	FBGN0000210, FBGN0000490, FBGN0259176, FBGN0250786, FBGN0013263, FBGN0003118
GOTERM_BP_FAT	GO:0007428~primary branching, open tracheal system	2	2.24719	0.0991331	18.8976	1	0.608716	79.5624	FBGN0014135, FBGN0003118
GOTERM_BP_FAT	GO:0045924~regulation of female receptivity	2	2.24719	0.0991331	18.8976	1	0.608716	79.5624	FBGN0000592, FBGN0004795
GOTERM_BP_FAT	GO:0060180~female mating behavior	2	2.24719	0.0991331	18.8976	1	0.608716	79.5624	FBGN0000592, FBGN0004795
Cellular component
Category	Term	Count	%	PValue	Fold Enrichment	Bonferroni	Benjamini	FDR	Genes
GOTERM_CC_FAT	GO:0000785~chromatin	4	4.49438	0.0633815	4.2354	0.998366	0.998366	51.5196	FBGN0086613, FBGN0002781, FBGN0250786, FBGN0013263
Molecular Function
Category	Term	Count	%	PValue	Fold Enrichment	Bonferroni	Benjamini	FDR	Genes
GOTERM_MF_FAT	GO:0005516~calmodulin binding	5	5.61798	0.000268349	15.4648	0.0575883	0.0575883	0.341303	FBGN0000140, FBGN0013759, FBGN0086347, FBGN0029761, FBGN0003301
GOTERM_MF_FAT	GO:0030554~adenyl nucleotide binding	17	19.1011	0.000460541	2.59017	0.0967926	0.0496278	0.585086	FBGN0020653, FBGN0013759, FBGN0026713, FBGN0039594, FBGN0003301, FBGN0031643, FBGN0003189, FBGN0026059, FBGN0015615, FBGN0002973, FBGN0013984, FBGN0027083, FBGN0086347, FBGN0011742, FBGN0086613, FBGN0032187, FBGN0250786
GOTERM_MF_FAT	GO:0001883~purine nucleoside binding	17	19.1011	0.00049337	2.57432	0.103325	0.035701	0.626672	FBGN0020653, FBGN0013759, FBGN0026713, FBGN0039594, FBGN0003301, FBGN0031643, FBGN0003189, FBGN0026059, FBGN0015615, FBGN0002973, FBGN0013984, FBGN0027083, FBGN0086347, FBGN0011742, FBGN0086613, FBGN0032187, FBGN0250786
GOTERM_MF_FAT	GO:0001882~nucleoside binding	17	19.1011	0.000542731	2.55245	0.113058	0.0295487	0.689169	FBGN0020653, FBGN0013759, FBGN0026713, FBGN0039594, FBGN0003301, FBGN0031643, FBGN0003189, FBGN0026059, FBGN0015615, FBGN0002973, FBGN0013984, FBGN0027083, FBGN0086347, FBGN0011742, FBGN0086613, FBGN0032187, FBGN0250786
GOTERM_MF_FAT	GO:0005524~ATP binding	16	17.9775	0.000601665	2.64639	0.124542	0.0262509	0.763742	FBGN0013759, FBGN0026713, FBGN0039594, FBGN0003301, FBGN0031643, FBGN0003189, FBGN0026059, FBGN0015615, FBGN0002973, FBGN0013984, FBGN0027083, FBGN0086347, FBGN0011742, FBGN0086613, FBGN0032187, FBGN0250786
GOTERM_MF_FAT	GO:0032559~adenyl ribonucleotide binding	16	17.9775	0.000618893	2.63933	0.127871	0.0225449	0.78553	FBGN0013759, FBGN0026713, FBGN0039594, FBGN0003301, FBGN0031643, FBGN0003189, FBGN0026059, FBGN0015615, FBGN0002973, FBGN0013984, FBGN0027083, FBGN0086347, FBGN0011742, FBGN0086613, FBGN0032187, FBGN0250786
GOTERM_MF_FAT	GO:0017076~purine nucleotide binding	18	20.2247	0.00141243	2.25171	0.268287	0.0436428	1.7844	FBGN0020653, FBGN0013759, FBGN0026713, FBGN0028509, FBGN0039594, FBGN0003301, FBGN0031643, FBGN0003189, FBGN0026059, FBGN0015615, FBGN0013984, FBGN0002973, FBGN0027083, FBGN0086347, FBGN0011742, FBGN0086613, FBGN0032187, FBGN0250786
GOTERM_MF_FAT	GO:0032555~purine ribonucleotide binding	17	19.1011	0.00185427	2.27868	0.336465	0.0499795	2.33655	FBGN0013759, FBGN0026713, FBGN0028509, FBGN0039594, FBGN0003301, FBGN0031643, FBGN0003189, FBGN0026059, FBGN0015615, FBGN0002973, FBGN0013984, FBGN0027083, FBGN0086347, FBGN0011742, FBGN0086613, FBGN0032187, FBGN0250786
GOTERM_MF_FAT	GO:0032553~ribonucleotide binding	17	19.1011	0.00185427	2.27868	0.336465	0.0499795	2.33655	FBGN0013759, FBGN0026713, FBGN0028509, FBGN0039594, FBGN0003301, FBGN0031643, FBGN0003189, FBGN0026059, FBGN0015615, FBGN0002973, FBGN0013984, FBGN0027083, FBGN0086347, FBGN0011742, FBGN0086613, FBGN0032187, FBGN0250786
GOTERM_MF_FAT	GO:0000166~nucleotide binding	20	22.4719	0.00195529	2.05172	0.351143	0.0469237	2.4624	FBGN0020653, FBGN0013759, FBGN0026713, FBGN0052423, FBGN0028509, FBGN0039594, FBGN0085450, FBGN0003301, FBGN0031643, FBGN0003189, FBGN0026059, FBGN0015615, FBGN0013984, FBGN0002973, FBGN0027083, FBGN0086347, FBGN0011742, FBGN0086613, FBGN0032187, FBGN0250786
GOTERM_MF_FAT	GO:0046983~protein dimerization activity	5	5.61798	0.00955517	5.89137	0.88019	0.191185	11.5122	FBGN0020653, FBGN0039052, FBGN0000490, FBGN0259176, FBGN0013263
GOTERM_MF_FAT	GO:0042802~identical protein binding	5	5.61798	0.0279371	4.26616	0.998093	0.434062	30.2985	FBGN0020653, FBGN0013984, FBGN0036030, FBGN0000490, FBGN0259176
GOTERM_MF_FAT	GO:0005509~calcium ion binding	6	6.74157	0.0428212	3.06741	0.999937	0.553362	42.7367	FBGN0066101, FBGN0051092, FBGN0011828, FBGN0031414, FBGN0050463, FBGN0051216
GOTERM_MF_FAT	GO:0000287~magnesium ion binding	4	4.49438	0.0450178	4.94875	0.999962	0.542997	44.3883	FBGN0003076, FBGN0038258, FBGN0036030, FBGN0003301
GOTERM_MF_FAT	GO:0042803~protein homodimerization activity	3	3.37079	0.0535768	7.89694	0.999995	0.580733	50.414	FBGN0020653, FBGN0000490, FBGN0259176
GOTERM_MF_FAT	GO:0030169~low-density lipoprotein binding	2	2.24719	0.0544041	35.3482	0.999996	0.561406	50.9633	FBGN0066101, FBGN0051092
GOTERM_MF_FAT	GO:0015373~monovalent anion:sodium symporter activity	2	2.24719	0.0544041	35.3482	0.999996	0.561406	50.9633	FBGN0038652, FBGN0250757
GOTERM_MF_FAT	GO:0008507~sodium:iodide symporter activity	2	2.24719	0.0544041	35.3482	0.999996	0.561406	50.9633	FBGN0038652, FBGN0250757
GOTERM_MF_FAT	GO:0005041~low-density lipoprotein receptor activity	2	2.24719	0.0544041	35.3482	0.999996	0.561406	50.9633	FBGN0066101, FBGN0051092
GOTERM_MF_FAT	GO:0016564~transcription repressor activity	4	4.49438	0.0556135	4.54014	0.999997	0.546313	51.7563	FBGN0000210, FBGN0004795, FBGN0023215, FBGN0000490
GOTERM_MF_FAT	GO:0016887~ATPase activity	7	7.86517	0.0607221	2.45335	0.999999	0.557082	54.9772	FBGN0015615, FBGN0026059, FBGN0086347, FBGN0026713, FBGN0039594, FBGN0086613, FBGN0250786
GOTERM_MF_FAT	GO:0042624~ATPase activity, uncoupled	5	5.61798	0.0660618	3.22184	1	0.567911	58.131	FBGN0015615, FBGN0026059, FBGN0026713, FBGN0039594, FBGN0250786
GOTERM_MF_FAT	GO:0008034~lipoprotein binding	2	2.24719	0.0694057	27.4931	1	0.566854	60.0011	FBGN0066101, FBGN0051092
GOTERM_MF_FAT	GO:0030228~lipoprotein receptor activity	2	2.24719	0.0694057	27.4931	1	0.566854	60.0011	FBGN0066101, FBGN0051092
GOTERM_MF_FAT	GO:0032183~SUMO binding	3	3.37079	0.094231	5.7101	1	0.665001	71.6561	FBGN0000140, FBGN0004795, FBGN0002781
GOTERM_MF_FAT	GO:0032182~small conjugating protein binding	3	3.37079	0.0966947	5.62358	1	0.657065	72.6227	FBGN0000140, FBGN0004795, FBGN0002781
