# Supplementary material for: The environmental genomics of metazoan thermal adaptation
Source: Heredity (Edinb). 2015 Mar 4;114(5):502–14. doi: 10.1038/hdy.2014.119 (PMC4815515; doi:10.1038/hdy.2014.119)
Supplement: Supplementary Table S3 [file hdy2014119x6.xlsx]

## Sheet: Sheet1
Table S3. Number of differentially expressed transcripts (DET) and relative experimental conditions for differential gene expression (DGE) studies.
Species	Tissue	DET	T Shift Extent (ºC)	Shift Duration (hours)	Product
Crassostrea gigas	Mantle	36	5	206	1030
Acropora millepora	Whole_body	75	3.7	4	14.8
Acropora hyacinthus	Whole_body	159	10.7	72	770.4
Acropora hyacinthus	Whole_body	247	10.7	72	770.4
Tigriopus californicus	Whole_body	356	15	1	15
Acropora millepora	Whole_body	441	3.7	96	355.2
Lates calcarifer	Muscle	460	14	720	10080
Lates calcarifer	Muscle	579	14	720	10080
Ictalurus furcatus	Liver	645	12	100	1200
Ictalurus furcatus	Liver	680	12	30	360
Tigriopus californicus	Whole_body	867	15	1	15
Ictalurus furcatus	Gill	1001	12	30	360
Atlantic salmon	Liver	1057	6	1080	6480
Ictalurus furcatus	Gill	1120	12	100	1200
Villosa lienosa	adductor muscle_mantle_gill	1934	19	144	2736
Strongylocentrotus purpuratus	Embryo	2036	6	37	222
Melanotaenia duboulayi	Liver	2106	12	336	4032
Trematomus bernacchii	Liver	5547	5.5	672	3696
Trematomus bernacchii	Brain	7288	5.5	672	3696
Trematomus bernacchii	Gill	7434	5.5	672	3696
